# Supplementary material for: MicroRNAs Let-7b-5p and miR-24-3p as Potential Therapeutic Agents Targeting Pancreatic Cancer Stem Cells
Source: Int J Mol Sci. 2025 Nov 15;26(22):11066. doi: 10.3390/ijms262211066 (PMC12652030; doi:10.3390/ijms262211066)
Supplement: Supplementary file 1 [file ijms-26-11066-s001.zip]

Archive with 2 entries (2 files):
- Supplementary figures plus legends151025.pdf
- Table S1. Target mRNAs for 31 DEmiRNAs from PCSC+.xlsx
