# Supplementary material for: MicroRNAs Let-7b-5p and miR-24-3p as Potential Therapeutic Agents Targeting Pancreatic Cancer Stem Cells
Source: Int J Mol Sci. 2025 Nov 15;26(22):11066. doi: 10.3390/ijms262211066 (PMC12652030; doi:10.3390/ijms262211066)
Supplement: Supplementary file 1 [file ijms-26-11066-s001.zip › Table S1. Target mRNAs for 31 DEmiRNAs from PCSC+.xlsx]

## Sheet: Hoja1
Table S1. Target mRNAs for 31 DEmiRNAs from PCSC+
hsa−let−7b−p	hsa−let−7a-5p	hsa−miR−23a−3p	hsa−miR−191−5p	hsa−let−7c−5p	hsa−miR−24−3p	hsa−let−7e−5p	hsa−miR−23b−3p	hsa−miR−103a−3p	hsa-miR-1246	hsa-miR-432-5p	hsa−miR−3195	hsa−miR−320a	hsa−miR−320c	hsa−miR−935	hsa−miR−193a−5p	hsa−miR−3175	hsa−miR−107	hsa−miR−443	hsa−miR−15b−5p	hsa−miR−151a−5p	hsa−miR-210−3p	hsa−miR−3687	hsa−miR−4485	hsa−miR−106a−5p	hsa−miR−1275	hsa−miR−7150	hsa−miR−7977	hsa−miR−4656	hsa−miR−504−3p	hsa−miR−6781−5p
A1CF	A1CF	ABCD1	AACS	A1CF	A1BG	A1CF	A1BG	AADAT	AASDHPPT	ESPL1	CTDNEP1	C12orf36	SMARCC1	HIF1A	PCSK9	TACR3	IDH3A	TXNIP	FGFR4	CASZ1	PFDN2	FGFRL1	JMJD1C	XIAP	SF3B3	NECAP1	XRCC5	TIMM8B	FBXO28	POU3F2
AAK1	AAK1	ACSS3	AASDHPPT	AAK1	AACS	AAK1	A1BG	AADAT	ABCA1	ESPL1	AIP	ETFA	GNAI1	POU2F1	RBBP6	VPS37C	DOCK11	TXNIP	DOCK11	IL1RAPL1	U2AF2	RP11-144F15.1	ASAH2	XIAP	IGF1R	NECAP1	TMA16	SH3BP4	FBXO28	POU3F2
AAK1	AAK1	ACTN4	ABCA1	AAK1	AAK1	AAK1	A1BG	AARS	ABLIM1	MRPL34	AIP	HECTD2	ARID5B	CAB39	RBBP6	HHIP	ZBTB38	ESPL1	ACTR3B	MYC	UBA1	NCS1	SETD1B	CUL4A	IGF1R	NECAP1	HSPA1B	RAB5B	ACER2	POU3F2
AARSD1	AASS	ADAM17	ACSL1	AASS	AAK1	AASS	A1CF	AARS2	ACAP2	CSNK1G2	AIP	STARD4	ULK1	SSFA2	RBBP6	HHIP	UBE2Q1	ESPL1	ZNF367	SLC39A9	ESPL1	UCN2	JMJD1C	COL2A1	IGF1R	NECAP1	HSPA1B	SOX4	ARL5B	ZNF587
AASS	ABCA3	ADAM28	ACSS1	ABCA3	AAK1	ABCA3	A2ML1	ABCA1	ACBD3	ADAR	UCK1	KITLG	TNRC6C	SSFA2	TRIM25	HHIP	UBE2Q1	EIF4EBP1	ZNF367	SLC39A9	ACTR1A	TMEM167B	CDK9	TFG	IGF1R	NECAP1	HSPA1B	KBTBD12	ARL5B	TOR4A
AATF	ABCB9	ADAM9	ACTR3	ABCB9	AAMP	ABCB9	AACS	ABCA10	ACBD3	DNAJB6	SIX5	RPA3-AS1	FBXO28	SSFA2	HKR1	HHIP	TM4SF1	SMARCAD1	ZNF367	SLC39A9	SCN1B	CDR1	MAFK	RPH3A	ANKRD13B	NECAP1	HSPA1B	SLC10A3	BIRC5	ZNF587
ABCA3	ABCB9	ADD3	ACTR3	ABCB9	AARS	ABCB9	AADAC	ABCA12	ACSL4	ARID5B	INO80E	POLR1C	FBXO28	SSFA2	CEBPG	HHIP	TBPL1	SMARCAD1	ZNF367	GDI1	RCC2	GLI4	ZNF385A	SMG1	ANKRD13B	MIDN	MPZL1	SLC10A3	BIRC5	PFAS
ABCB10	ABCB9	APAF1	ACTR3	ABCB9	AARS	ABCB9	AAGAB	ABCA3	ACVR1	UNC5B	SIX5	GABRP	YIPF6	DAZAP2	ERBB2	HHIP	TBPL1	KIAA1468	ZNF367	GDI1	HSD17B1	MTA2	SLC35F5	PELI1	ANKRD13B	BTG2	DYNLL2	LAPTM5	BIRC5	PFAS
ABCB8	ABCC10	APAF1	ADAM9	ABCC10	AARS	ABCC10	AAGAB	ABCA6	ADCY9	MECP2	SIX5	PBX3	FAM208B	NWD1	ERBB2	HHIP	TBPL1	KIF6	ZNF367	BARX1	NDUFA4	H2BFWT	ZSCAN2	PRRC2A	GDI1	BTG2	SP1	KBTBD12	SEPT2	PFAS
ABCB9	ABCC10	ARL6IP1	ADAM9	ABCC10	AARS2	ABCC10	AAGAB	ABCB5	ADCY9	RCOR1	HMX1	ST7-OT4	FAM208B	FZD6	PCSK9	FEM1A	STX6	CCBE1	UBE2V1	SLC6A1	NDUFA4	USP30	ATCAY	CYB561D1	MINK1	BTG2	TOR1AIP2	PCSK9	CLIC4	PFAS
ABCB9	ABCC10	ASNS	ADAMTS5	ABCC10	AARSD1	ABCC10	AARS2	ABCC1	ADCY9	NES	RNASEK	ARFIP1	ZBTB33	CDK1	PCSK9	IGFBP4	STK38	ESF1	UBE2V1	SLC6A1	SDHD	DDX46	ATCAY	CKAP2	C11orf57	BTG2	MARVELD2	MTHFSD	CLIC4	ZBTB8B
ABCB9	ABCC5	ATAT1	ADAMTS6	ABCC5	ABCA3	ABCC5	AASDH	ABCC4	ADD3	ZCCHC14	C10orf55	KCNS3	ZBTB33	ZFAND6	RTL8A	SLC19A3	STK38	GPR156	UBE2V1	BCL7A	SDHD	C19orf10	ZNF682	CKAP2	CDADC1	MIDN	ZNF264	PCSK9	TIAL1	NECAB3
ABCC1	ABCC5	ATP5A1	ADIPOR1	ABCC5	ABCB10	ABCC5	AASDH	ABCC8	ADD3	ZNF784	C2orf82	DESI2	PNN	ZFAND6	MAVS	NECAB3	STK38	HIRIP3	UBE2V1	LGALS3BP	SDHD	TFG	ZNF682	ZBTB47	HNRNPAB	MIDN	CSRNP3	PCSK9	CDC5L	NECAB3
ABCC10	ABCC5	ATXN7L3B	ADO	ABCC5	ABCB9	ABCC5	AASDHPPT	ABCF1	ADSS	UNC13A	MIB2	YWHAH	DCTN5	ZFAND6	PLXDC2	CCDC77	STK38	FKBP5	UBE2V1	ERGIC2	STMN1	HAO2	ZNF460	SH3BP5L	GDI1	CREBRF	YIPF4	TMEM91	CDC5L	SP2
ABCC10	ABCC5	ATXN7L3B	ADO	ABCC5	ABCB9	ABCC5	ABCA1	ABCF1	AFF2	SPARC	ISL2	RCN2	DCTN5	RPS28	KIAA0391	CCDC77	STK38	PNMA8B	UBE2V1	RFX2	DIMT1	LINC00923	ZBTB24	HEATR1	HOXD9	TNRC6A	POU2F1	BCL7B	CYP3A5	BMP3
ABCC10	ABCC5	ATXN7L3B	ADO	ABCC5	ABCB9	ABCC6P1	ABCA1	ABCF2	AKAP2	SOBP	CASZ1	DAZAP1	DCTN5	RPS28	TOMM70	RBM28	STK38	ZSCAN29	UBE2Q1	BARX1	DIMT1	MYL6B	CACNA1A	TTLL12	ARIH1	ZNF551	TMEM185B	ZBTB7A	FBXW11	SERTAD2
ABCC10	ABCC6P1	ATXN7L3B	ADO	ABCC6P1	ABCB9	ABHD14B	ABCA1	ABCF2	AKAP6	SURF4	CASZ1	RBM24	DCTN5	RIF1	C9orf64	MYL12A	RNF168	ZNF69	UBE2Q1	SLPI	PTBP3	PGRMC2	EXOSC10	ARL9	WNT9B	ZNF551	TMEM185B	POM121C	G6PC	SERTAD2
ABCC5	ABHD14B	ATXN7L3B	ADSS	ABHD14B	ABCB9	ABHD17C	ABCA1	ABCF2	AKR7A2	RNF103-CHMP3	ARC	FBXO28	YIPF6	FAM96A	PPIC	ZNF8	REL	GRK2	UBE2Q1	PPP1R3B	ALDH5A1	UBE2J2	RNF11	ARHGAP5	PIN1	CREBZF	TMEM185B	PPP2CA	EFTUD2	SERTAD2
ABCC5	ABHD17C	BAZ2A	AGL	ABHD17C	ABCB9	ABHD17C	ABCA1	ABCF2	ANGEL2	SETX	LHFPL3	SYNGR2	MAPK1IP1L	XIAP	GDE1	ZNF740	REL	HMOX1	TSC22D2	PPP1R3B	FOXN3	SIRT2	TTC4	SIPA1L3	THSD4	APCDD1	ZNF460	PHF19	MRPL52	SKI
ABCC5	ABHD17C	BCAP29	AGO2	ABHD17C	ABCC8	ABHD17C	ABCA10	ABCF2	ANGPT1	SETBP1	VGF	TFRC	ARF1	MTX3	CSNK2A1	YWHAZ	REL	TRIM72	TOB2	FKBP1A	FOXN3	P2RX5	RSPH3	NOTCH2	ILK	DYNLL2	OIP5	SLC35C2	OSBPL10	DDX19A
ABCC5	ABHD17C	BRWD1	AJAP1	ABHD17C	ABCE1	ABHD17C	ABCA11P	ABCF2	ANK2	RHOBTB3	VGF	DPY30	KLHL15	PACS1	TMEM245	YWHAZ	REL	TRIM72	TMEM189-UBE2V1	C20orf24	MCM3	ANKRD45	KDM5A	RNF182	STOML3	DYNLL2	OIP5	DRP2	OSBPL10	DDX19A
ABCC5	ABHD17C	BSDC1	AJAP1	ABHD17C	ABCG1	ABHD2	ABCA12	ABCF2	ANKFY1	PITPNM1	MSX2	RAC1	MRPS18B	NSUN3	FGF19	VPS35	MT1E	UBE2S	TMEM189-UBE2V1	C20orf24	IGFBP3	AC129492.6	GOSR1	VDAC1	SUV39H1	RAC1	OIP5	SPTBN2	OSBPL10	DDX19A
ABCC5	ABHD2	BTLA	AKAP8L	ABHD2	ABCG1	ABI1	ABCA4	ABCG1	ANO4	PTPN3	MSX2	CCR7	ZNF275	TBPL1	PLCXD2	UNC13A	RAD21	UBE2S	TMEM189-UBE2V1	AKT2	COL4A2	BCL3	LINC00632	AGO1	SLC4A2	RAC1	NOS1AP	SPTBN2	OSBPL10	DDX19A
ABCC6P1	ABL2	BTLA	AMD1	ABI1	ABCG4	ABL2	ABCA5	ABCG4	ANXA4	RBFOX2	ARC	COPS2	ZNF275	TBPL1	FAM20B	UNC13A	RAD21	NUAK2	TMEM189-UBE2V1	CRMP1	INPP5A	PSMG4	TMIGD2	SEPT2	MEN1	RAC1	CD55	PLXND1	OSBPL10	BMP3
ABCF1	ABL2	C2orf69	AMMECR1	ABL2	ABHD2	ABL2	ABCA5	ABCG4	AP1S3	RAPH1	ARC	DNER	KLHL15	TBPL1	PTPDC1	UNC13A	RAD21	ZBTB7A	TMEM189-UBE2V1	TMEM30B	EHD2	PSME4	FGFR1	SEPT2	MEN1	KRT8	PTPN14	CCNF	OSBPL10	BMP3
ABHD14B	ABT1	C2orf69	AMMECR1	ABL2	ABHD2	ABT1	ABCA8	ABHD10	APPBP2	PHLDB2	PER1	CNKSR2	EIF2A	SLC20A1	BDP1	UNC13A	FURIN	SERBP1	TMEM189-UBE2V1	FAM71F2	SH3BGRL	C19orf57	NUP93	SEPT2	DDA1	ZXDB	TNFSF14	SEMA3F	OSBPL10	BMP3
ABHD17C	ABT1	C8orf58	AMMECR1L	ABL2	ABI2	ABT1	ABCA8	ABHD12B	ARF1	PRKCH	PER1	GTPBP8	ITPRIPL2	SLC20A1	NUP210	UNC13A	GOLGA8B	SERBP1	TMEM189	LYRM4	SH3BGRL	DUSP16	SYNRG	CHST14	THSD4	KRT8	TMEM43	FADS6	CDKL1	BHLHB9
ABHD17C	ABT1	CAMKV	AMMECR1L	ABT1	ABLIM1	ABT1	ABCB11	ABHD12B	ARF1	NBAS	NPBWR1	BCAP29	ACPP	RRAS2	METTL8	UBE4B	JOSD1	SERBP1	TMEM189	MANSC1	PTPN2	GYS1	HM13	KPNA2	UBE2N	GPR156	TMEM43	POU2F3	PIGO	BHLHB9
ABHD17C	ABT1	CCL8	AMMECR1L	ABT1	ABRAXAS2	ABT1	ABCC1	ABHD2	ARFIP1	OGT	PER1	FAM154A	SYNM	RRAS2	MYO9B	TNPO2	FURIN	CS	TMEM189	SMARCA5	LDHA	IFFO1	NIPAL1	KPNA2	CAMK2A	PITPNM3	TBXA2R	TAF8	PIGO	AGO2
ABHD17C	ABT1	CCT5	AMMECR1L	ABT1	ABRAXAS2	ABT1	ABCC13	ABHD2	ARFIP1	NUCB2	VDR	TSC22D4	SLC38A2	RRAS2	NCBP2	SPRED1	CD180	JOSD1	TMEM189	KRT80	LDHB	ATPAF2	ZNF566	KPNA2	MYL12A	ALKBH5	REL	RAD54L2	PIGO	ATP5A1
ABHD2	ABT1	CD302	AMMECR1L	ABT1	ABRAXAS2	ABT1	ABCC4	ABHD2	ARHGAP15	PCLO	VWA7	PAPOLA	ACTBL2	RRAS2	CIAO1	RGP1	MPLKIP	EMP1	TMEM189	YME1L1	HIF1A	LYNX1	WDR31	KPNA2	RCE1	ALKBH5	APEX1	RAD54L2	PIGO	AGO2
ABI1	ACAD8	CDH1	ANK2	ABT1	ABRAXAS2	ACAD9	ABCC4	ABHD2	ARHGAP5	P3H1	REPIN1	MZT1	CKS1B	RRAS2	IGF2BP1	RALGAPA2	SEMA6A	FBLIM1	TMEM189	UBE2Z	FOXP3	UBR7	TNFAIP8L1	KPNA2	UBE2V1	SIRPG	PHAX	KIAA0391	PIGO	MYH11
ABL1	ACAP3	CELF1	ANKRD1	ABT1	ABTB2	ACAP3	ABCC5	ABHD3	ARL4C	PALM2-AKAP2	PHLDA2	AP3M1	CREBRF	RRAS2	TFAP2A	RAC1	ZNF606	FBLIM1	TM4SF1	SOX17	HIF3A	SP8	GPR82	KPNA2	UBALD1	STOML3	PHAX	RNF4	PIGO	NLRP2
ABL2	ACER2	CENPM	ANKRD17	ACAP3	ACAA2	ACER2	ABCC9	ABHD6	ARMC8	KIF21A	RHBDD1	RASA1	BCL7B	NUFIP2	PIK3R3	RAB2B	ORC4	CASKIN1	TFAP2A	CBLB	BNIP3	AP000350.4	HCAR1	KPNA2	TMEM189-UBE2V1	ASB16	HDGF	RNF4	PIGO	TFAP2B
ABL2	ACER2	CEP57L1	ANKRD46	ACER2	ACAA2	ACER2	ABCF1	ABI2	ARMCX3	MEGF9	ZNF410	TMEM255A	BCL7B	COL12A1	MTOR	PTPRF	ORC4	TFPI	TFAP2A	ERGIC1	MGRN1	ARC	DNAJC22	SDHA	STK38	TOMM20	APEX1	PEX26	OSBPL10	TFAP2B
ABT1	ACER2	CHUK	AP1G1	ACER2	ACACA	ACER2	ABHD12B	ABI2	ASB7	LRRC1		MED21	SLC38A2	F3	SRR	PSME3	ORC4	AR	TFAP2A	ADIRF	MGRN1	PROX2	TSPAN14	HOXC11	TMEM189	ARSK	RTKN	DMRT2	OSBPL10	GPR20
ABT1	ACER3	CNN2	AP1G1	ACER2	ACACA	ACER3	ABHD17B	ABI3BP	ASCC3	KIAA0319L		SLC10A7	MAX	F3	NLN	MFRP	ORC4	CASKIN1	TFAP2A	ALDOA	INSIG1	FAIM2	TSPAN14	CHTF8	STK38	TPI1	GON7	POU2F3	KIAA1644	GPR20
ABT1	ACOT9	CNOT1	AP1G1	ACER3	ACACB	ACOT9	ABHD18	ABL1	ATAD2B	INS		SFTA3	ARL10	F3	WT1	MLLT1	ORC4	TMEM214	TFAP2A	ATPAF1	TNPO3	CACNG4	ZFP82	DCBLD2	STK38	DPH2	GAN	FAM151B	TNFSF14	GPR20
ABT1	ACOT9	CNOT6	AP1G1	ACOT9	ACAD9	ACOT9	ABHD18	ABL2	ATP1B1	IAPP		PPCS	GXYLT1	F3	ING5	MARCKSL1	ODF2L	PEG10	TFAP2A	ATPAF1	KCMF1	CYB561	YIPF5	DCBLD2	STK38	TPI1	CPNE5	TIAL1	WSB1	CLN8
ABT1	ACPP	CNOT9	API5	ACOT9	ACADM	ACPP	ABHD6	ABL2	ATP2B1	KDM4C		MSI2	SEMA7A	F3	ARSD	MBD4	ODF2L	HAND2	STK38	CAMTA2	PSAP	C9orf69	CDNF	RTCA	STK38	PPM1H	PRRT2	GDE1	SLC7A5	NKX6-2
ABT1	ACSL6	CRLS1	APOM	ACPP	ACADM	ACSL6	ABI1	ABL2	ATP2B4	FMN1		RAB11A	SEMA7A	G2E3	DIRC2	MBD4	ODF2L	ATG13	STK38	TP53	PPP1R2	CELF1	SF3B1	DLST	STK38	TMEM109	GAN	FBXO25	SLC7A5	NKX6-2
ACACA	ACSL6	CSDE1	ARFGEF1	ACSL3	ACAN	ACSL6	ABI1	ABL2	ATR	GNAS		GRASP	SLC25A12	FOXO1	DIRC2	MBD4	ODF2L	HBP1	STK38	CYTB	SIPA1L3	NEURL4	TRIM72	PRPF8	SERBP1	TMEM109	GAN	FOLR1	SLC7A5	NKX6-2
ACACA	ACSL6	CXCL12	ARFGEF2	ACSL6	ACAN	ACSL6	ABI2	ABL2	ATRN	DHX16		KLHL36	IGF2	FITM2	MRPS23	ICOSLG	RPSAP58	CSDC2	STK38	CAPN1	SIN3A	HMOX1	SCAMP1	PPP2R1A	SETD1B	TP53	GAN	MED28	SLC7A5	RTN4RL2
ACAP3	ACSL6	CXCL8	ARHGAP39	ACSL6	ACAN	ACSL6	ABI2	ABL2	ATRX	ERO1B		INSM2	CTRC	ALDOA	MTRNR2L8	IGF1R	RPSAP58	TUBB2A	STK38	CBX6	RPL22	HIST1H3H	TAF1B	RAD23B	RPS6KA4	WNT7B	GAN	ELK1	SUMO1	CLN8
ACER2	ACSL6	CXCL8	ARHGAP39	ACSL6	ACBD4	ACSL6	ABL1	ABL2	ATXN1	CSDE1		CISD2	CTRC	ALDOA	OLFML2A	ICOSLG	RPSAP58	SLC25A37	STK38	MEPCE	HMGCS1	ADCK3	ATF7IP	MTMR3	RREB1	TEAD1	ZNF865	PMEPA1	RHOA	LSP1
ACER2	ACSL6	DCP2	ARHGAP5	ACSL6	ACBD5	ACSL6	ABL2	ABL2	AXIN2	CPD		IRF6	FBXL13	ALDOA	SURF4	ICOSLG	RPSAP58	CSNK1G2	SSRP1	OGDH	ICMT	MMS19	PTAFR	RTN3	RREB1	TAF1D	FKBP5	CNBP	PKM	LSP1
ACER2	ACTA1	DDX5	ARPC5	ACSL6	ACD	ACTA1	ABL2	ABL2	AXIN2	DST		SPOPL	TAL1	FAR2	TFDP2	HIC2	ABCF2	TMOD2	SSRP1	OGDH	ICMT	NFIC	SLC30A5	WEE1	PTPRF	RAI1	SLC7A5	ZSCAN25	REL	LSP1
ACER3	ACTA1	DNAJC21	ASPH	ACSL6	ACIN1	ACTA1	ABRAXAS1	ABLIM1	AZIN1	ASAP1		AC012123.1	FBXL13	MDM2	DAZAP1	G3BP1	DNAJA1	PATZ1	SSRP1	PABPN1	MEF2D	ARHGAP19-SLIT1	GGPS1	WEE1	RGP1	SERPINH1	NCAPG2	COX6B1	REL	BCR
ACER3	ACTA1	DOCK4	ASTE1	ACTA1	ACO1	ACTA1	ABRAXAS2	ABR	BAHD1	DLG5		TPM3	C20orf196	H3F3A	IARS	GABPB1	DNAJA1	TMOD2	SIK1	PLEKHM1	POU2AF1	IRX3	SLC43A2	EIF3M	RAB15	SAR1B	NCAPG2	ADCY9	REL	BCR
ACOT9	ACTA1	DOCK4	ATAD1	ACTA1	ACO2	ACTA1	ABRAXAS2	ABTB2	BCL2L2	CHMP3		KLLN	TPD52	H3F3A	KLF13	G3BP1	DNAJA1	GRWD1	SIK1	SPEF1	GIT2	PIM3	SLC43A2	PUDP	RICTOR	PPP1R11	NCAPG2	SLC39A11	REL	TMEM63C
ACOT9	ACTB	DSTN	ATF6	ACTA1	ACOD1	ACTB	ABRAXAS2	ACACA	BCL9	BBS4		LHFPL3	SYNCRIP	H3F3A	PKMYT1	DIRAS1	DNAJA1	RSL1D1	SH3BP4	STK35	HMGCS1	PHLPP1	SUGT1	CCDC47	POTEM	PPP1R11	SOD2	SLC2A8	MAFK	NFIC
ACPP	ACTB	DSTN	ATP2A2	ACTA1	ACOT11	ACTR10	ABRAXAS2	ACACB	BEND4	ANO5		SLC25A51	SYNCRIP	H3F3A	REPIN1	EFNA1	ABCF2	RTN3	SEC24A	TMUB1	DEAF1	SPO11	AGAP9	RDH11	HACD2	DDX19B	SOD2	HLA-B	MAFK	HAAO
ACPP	ACTL6A	DYNC2LI1	ATP2B1	ACTA1	ACOX1	ACTR10	ABRAXAS2	ACAD8	BEND7	ATM		RNF185	SYNCRIP	PCMTD2	RPL41	C19orf47	ABCF2	DEFB105A	SEC24A	UNC93B1	FCHSD2	ZNF780B	APTX	GNB1	POTEM	DPM2	SOD2	ADGRL1	MAFK	EN1
ACSL1	ACTR10	DYNLL2	ATP2B2	ACTB	ACOX1	ACTR2	ABRAXAS2	ACADVL	BICRAL	AKAP2		RP11-796G6.2	NPM3	PCMTD2	RPL41	CALR	ABCF2	DEFB105B	RNF168	ZNF469	CSNK1E	C11orf83	APTX	EIF4G2	LRRC58	DPM2	FTO	DAO	MAFK	NCS1
ACSL6	ACTR10	EGLN3	ATP2B2	ACTB	ACP6	ACTR2	ABRAXAS2	ACADVL	BMP2	OR2C3		VPS37B	NPM3	PCMTD2	CEP126	CARD10	ABCF2	ZFP62	PDE4D	ARHGDIA	SERTM1	TGFBR3L	GATAD1	MTF1	POTEG	NSUN4	CCDC9	PKM	EFNA1	NCS1
ACSL6	ACTR1A	EN2	ATP5F1	ACTN4	ACSBG1	ACTR2	ACAA1	ACAP3	BRI3BP	OR2C3		RAP1A	SF3A3	CNOT2	GSKIP	TRAF6	L2HGDH	GABRB2	REL	GPER1	MITF	ANP32A	GATAD1	ZNF598	POTEG	HDLBP	CCDC9	SLC7A1	FOXK2	FAM43A
ACSL6	ACTR2	EN2	ATP6V1C1	ACTR10	ACSL6	ACTR2	ACACA	ACCS	BRI3BP	OR2C3		PRKAG2	MTRNR2L6	CNOT2	LRRC40	AMOTL2	L2HGDH	KLHL23	REL	ARHGDIA	NFIC	MFGE8	SMAGP	SLC2A3	PKM	EPHB2	ZNF703	TRIM28	FHL2	FAM43A
ACSL6	ACTR2	ERBIN	ATP6V1D	ACTR10	ACSL6	ACVR1B	ACADSB	ACER3	BRWD1	OR2C3		VIM	ZNF451	LCOR	MLXIP	C5orf24	L2HGDH	TRIM65	REL	ARHGDIA	DYRK2	ACSL4	UBXN7	BMP2	PKM	EEF1A1	ZNF703	NFASC	FHL2	EN1
ACSL6	ACTR2	ETNK1	ATP6V1D	ACTR1A	ACSL6	ACVR1B	ACAP2	ACER3	C22orf42	MDM2		LMO3	YOD1	DNAJC10	NAA20	BNC2	L2HGDH	SPC24	REL	ARHGDIA	ZNF607	ABLIM1	MMAB	BMP2	NACC1	DDX19B	ZNF703	AKT1S1	FBXO21	ZNF703
ACSL6	ACTR2	FAM222B	ATRN	ACTR2	ACSL6	ACVR1B	ACAT1	ACIN1	C5orf22	LRPPRC		TUSC3	ZNF148	PITPNC1	NXPE3	BNC2	POLD3	SSBP2	PISD	ARHGDIA	SERTM1	CATSPER1	ZKSCAN1	STAT3	MEX3A	DDX19B	ZNF703	BARX2	HIC2	DLX2
ACSL6	ACVR1B	FAM91A1	ATRX	ACTR2	ACSS2	ACVR1C	ACBD6	ACLY	C5orf24	LRPPRC		TIMM8B	AIMP1	TMEM200C	TP73	BNC2	POLD3	IREB2	PISD	ARHGDIA	SERTM1	ZNF765	FAM153B	STAT3	KLHL28	JADE2	SF3B3	CASP10	LRP3	ZNF703
ACTA1	ACVR1B	FANCG	ATXN1	ACTR2	ACTL6A	ACVR1C	ACE2	ACOD1	CACNA1D	LRPPRC		EREG	SRSF7	GPC4	RPL35A	BNC2	POLD3	CDK12	PISD	MPL	CNTNAP5	RBMS1	GSR	STAT3	KMT2D	ATXN1L	SF3B3	CLDN4	GRB10	ZNF703
ACTA1	ACVR1B	FAS	ATXN7L1	ACTR2	ACTN3	ACVR1C	ACO1	ACOX1	CALM2	LRPPRC		BANP	C5orf51	GPC4	ZC3H7B	BNC2	POLD3	RPL28	PISD	N4BP1	CNTNAP5	RELB	GSR	CCND1	KMT2D	ASXL1	SF3B3	COL1A1	NUS1	ZNF703
ACTA1	ACVR1B	FASTKD1	AZIN1	ACVR1B	ACVR1B	ACVR1C	ACO1	ACOX1	CAMK2G	LRPPRC		BMPR1A	ZNF267	VPS4B	CEBPA	BNC2	POLD3	TRAPPC2	PISD	N4BP1	PKIA	PFKFB4	FLYWCH2	CCND1	KLHL28	CRTAP	BTBD19	DCAKD	PRMT3	MPRIP
ACTA1	ACVR1B	FASTKD5	B4GALT6	ACVR1B	ACVR1B	ACVR1C	ACO1	ACP1	CAMTA1	LRPPRC		KLF5	ASB6	TMEM200C		BNC2	POLD3	IMMP2L	PISD	E2F6	PKIA	CYP7A1	MCM4	CCND1	KLHL28	CRTAP	RPAP2	FBXW8	UTP4	BLOC1S4
ACTB	ACVR1C	FAU	B4GALT6	ACVR1B	ACVR1B	ACVR1C	ACOT4	ACSBG1	CAND1	LRPPRC		ASH2L	GTPBP2	FLT1		MCRIP1	SREK1	GALNT2	PDE4D	FAM160B1	RUNX1T1	RIMKLB	RND2	CCND1	KLHL28	DPYSL5	TNPO3	FGF19	UTP4	NCBP3
ACTB	ACVR1C	FBN2	BASP1	ACVR1B	ACVR1B	ACVR1C	ACSL4	ACSBG1	CAPZA1	BLCAP		TMEM106B	CRK	TVP23C		MCRIP1	SREK1	ALDOA	LAMC1	SERTAD2	ESCO2	KCNJ13	TAB1	CCND1	GATAD2A	LBX1	DUSP28	FSCN1	UTP4	GABARAPL1
ACTG1	ACVR1C	FKBP4	BASP1	ACVR1B	ACVR1B	ACVR2A	ACSL6	ACSL1	CASK	BLCAP		PLEKHA5	ORMDL2	PSEN1		CITED4	SREK1	POLG	NR6A1	SPIRE1	RUNX1T1	GCH1	ZNF320	CCND1	GATAD2A	LBX1	TNPO3	HIF1AN	UTP4	GABARAPL1
ACTN4	ACVR1C	FLNA	BASP1	ACVR1C	ACVR1B	ACVR2A	ACSL6	ACSL1	CAV1	BLCAP		SCOC	VPS45	FLT1		CSTF2	SREK1	TMEM67	NFIC	HOXA3	RUNX1T1	MROH9	AGTPBP1	CCND1	EFNA3	DPYSL5	VPS8	HIF1AN	UTP4	MPRIP
ACTR10	ACVR1C	FNIP1	BAZ2A	ACVR1C	ACVR1B	ACVR2A	ACSM3	ACSL4	CAV1	BLCAP		CDK13	FAM117B	FLT1		CSTF2	RBBP6	SIGLEC9	NAA25	HOXA3	VAMP4	SLC25A15	AGTPBP1	CCND1	ACTB	DPYSL5	ADAMTS4	INAFM1	RAB11FIP4	ARL8A
ACTR10	ACVR1C	FOXA1	BCL11A	ACVR1C	ACVR1B	ACVR2A	ACSS3	ACSL4	CBLB	BLCAP		CTDNEP1	MAK16	DCTN6		ONECUT3	RBBP6	GLCCI1	NAA25	SETD1B	KCNJ6	RMI2	VHL	CCND1	CCDC6	LNPK	ADAMTS4	MAFG	SLC2A3	CCDC71L
ACTR1A	ACVR1C	FOXM1	BCL11A	ACVR1C	ACVR1B	ACVR2A	ACSS3	ACSL4	CBX3	TFPI		ARMCX2	TP73	MYORG		ONECUT3	RBBP6	TIMM10B	IPPK	GPN1	DOCK7	GPR161	SYNPO2L	ATM	CALR	NFIX	VPS8	MAP1S	SLC2A3	CCDC71L
ACTR2	ACVR1C	FOXO3	BCL2L14	ACVR1C	ACVR1B	ACVR2B	ACSS3	ACSM5	CBX3	CASKIN1		FUS	C2CD2	RNF150		ONECUT3	RBBP6	SAMD5	IVNS1ABP	PDZD8	DOCK7	MPND	PCYOX1	CASP7	BRPF1	ZNF710	XIAP	ABCG8	ZNF485	ZNF581
ACTR2	ACVR2A	FOXO3	BCLAF1	ACVR1C	ACVR1B	ACVR2B	ACTBL2	ACSS2	CBX3	CASKIN1		STAT4	FAM46B	CACNG8		ZNF561	IGSF3	RASSF2	IVNS1ABP	CCT3	VAMP4	DLX1	STRN3	BCL10	AGO2	NFIX	ZFAND4	IFITM3	ZNF485	FAM129B
ACTR2	ACVR2A	FOXR2	BCOR	ACVR1C	ACVR2B	ADAM15	ACTBL2	ACTG1	CBX3	GDF5OS		TMEM64	ARL3	CACNG8		ZNF561	IGSF3	PIP4K2A	IVNS1ABP	ZNF512	SLCO3A1	OGN	RPL14	RUNX3	DYRK2	KIAA0513	ZFAND4	KLF13	ZNF485	NFIX
ACTR2	ACVR2A	FSD1L	BDNF	ACVR1C	ADAL	ADAM15	ACTBL2	ACTG1	CBX3	GDF5OS		HOXA10	VPS13D	CACNG8		ZNF561	CSNK1G3	METTL14	RUBCN	SPEN	TNRC6B	PLCB2	PEX5L	RUNX3	C19orf47	EDAR	XIAP	MCRIP2	ZNF485	IL21R
ACVR1B	ACVR2A	FUT4	BDNF	ACVR2A	ADAM11	ADAM15	ACTN2	ACTL7A	CCDC6	PDE4DIP		SLC10A3	TMEM43	SOX7		CITED4	FAM98A	TBL2	RUBCN	R3HDM4	TNRC6B	ZNF394	FAM83D	TIMP2	CITED4	MAP1LC3B	SGPL1	ORC6	ZNF485	LBX1
ACVR1B	ACVR2A	FZD5	BDNF	ACVR2A	ADAM12	ADAM9	ACTN2	ACTN1	CCNG2	TUBB2A		HLTF	RPS6KA1	TAB1		CITED4	FAM98A	ANAPC16	HOXA3	RAB14	Fgfrl1	HEATR2	MTMR10	TIMP2	CITED4	PFN1	MED28	SKI	ZNF354B	APPL1
ACVR1B	ACVR2B	G6PC	BDNF	ACVR2A	ADAM12	ADAMTS1	ACTN2	ACTN2	CCNG2	KCNMB1		KLF13	SRCAP	BECN1		SLC26A9	FAM98A	ARSK	HOXA3	PELI2	ASB11	ATF3	KLF8	TIMP2	CITED4	PFN1	PPP1R15B	SLC12A7	ZNF354B	APPL1
ACVR1B	ACVR2B	GGA3	BICD2	ACVR2A	ADAM17	ADAMTS12	ACTN2	ACTN3	CCNT2	ITPRIPL1		NRN1	EIF2B5	NOTCH1		SLC26A9	FAM98A	NCBP3	HOXA3	SOX4	BTK	CSNK1A1	BMPR1A	LIMK1	POLD3	PFN1	MED28	UBALD2	ZNF354B	MCM9
ACVR1C	ADAM10	GJA1	BICD2	ACVR2A	ADAM19	ADAMTS14	ACTN4	ACTR2	CCSER2	ITPRIPL1		CDH20	ABCA2	RBFOX1		GATA6	CSNK1G3	KRTAP19-1	HOXA3	TBC1D10B	GTDC1	CDHR3	BMPR1A	MAPK9	SPATA6	PFN1	AVL9		ZNF354B	GRK4
ACVR1C	ADAM15	GJA1	BICD2	ACVR2A	ADAM19	ADAMTS14	ACTR2	ACTR2	CD44	ITPRIPL1		MDK	SEC24A	ESRRG		LRRC45	CSNK1G3	NEGR1	HEYL	SLC15A4	ATG7	ANKRD23	NWD1	MAPK14	SPATA6	PFN1	FOPNL		ZNF354B	TXNDC16
ACVR1C	ADAM15	GLS	BICRAL	ACVR2B	ADAM19	ADAMTS15	ACTR2	ACTR2	CD84	CENPA		FAM160B1	HSPA4L	ATP1B3		LRRC45	CSNK1G3	TRIOBP	HDGF	NUFIP2	ARHGAP35	DHX33	ZNF419	TPRG1L	SPATA6	ACER2	ESCO2		TOMM70	RBMS2
ACVR1C	ADAM9	GMPS	BMI1	ACVR2B	ADAM22	ADAMTS15	ACTR2	ACTR2	CDH2	PNISR		KCNJ15	PCMTD1	FSBP		LRRC45	YTHDC1	SDR9C7	HDGF	MAD2L1BP	PLK1	GARNL3	PGBD4	SHOC2	STMN3	PPP1R15B	ESCO2		TOMM70	PDF
ACVR1C	ADAMTS1	GNAI3	BNC2	ADAM10	ADAMTS14	ADAMTS15	ACTR3B	ACTR2	CDO1	SPANXN5		PYGO2	NQO2	MCM9		DDX6	ABL2	ING5	HDGF	ZNF296	THSD7A	CCL16	AIPL1	SHOC2	STMN3	PHF19	GNG4		TOMM70	CRX
ACVR1C	ADAMTS12	GNB2	BNC2	ADAM15	ADAMTS15	ADAMTS5	ACTR3BP2	ACTR2	CEACAM3	DNTTIP2		MTDH	PRDM1	PPL		ASPH	ABL2	SETDB1	FURIN	ATP5B	ZNF618	LCN12	ICA1L	SHOC2	STMN3	SATB2	COX6B1		GRB10	CYP20A1
ACVR1C	ADAMTS14	GRK2	BNIP2	ADAM15	ADAMTS5	ADAMTS5	ACTR8	ACVR1	CELF2	STAMBP		SEC63	SWAP70	TIMM50		LENG8	ABL2	OTUD5	GNAL	HSPA8	TWIST1	RDH13	ADM2	SHOC2	SLC35C2	SATB2	COX6B1		GRB10	FGFR1OP
ACVR1C	ADAMTS14	GRTP1	BNIPL	ADAMTS1	ADAMTS5	ADAMTS5	ACVR1B	ACVR1	CELF2	IRF2BP2		KRIT1	XBP1	TRPV2		LENG8	ABL2	HACD4	GNAL	SNRNP200	ERP27	MFRP	HIST1H2AH	WAC	SLC35C2	SYNM	COX6B1		YWHAB	ZKSCAN3
ACVR2A	ADAMTS15	GTF3C4	BRAF	ADAMTS12	ADAMTS6	ADAMTS5	ACVR1C	ACVR1	CEP162	DSTYK		EIF2B1	IRF4	WNT16		SUMO1	ATG12	TRIM67	GNAL	SNX11	KCNB1	KIAA0895	TPGS1	WAC	RHOXF2B	S100A2	AEN		COPA	TMEM105
ACVR2A	ADAMTS15	HAPLN1	BRD4	ADAMTS14	ADAMTS6	ADAMTS5	ACVR2B	ACVR1B	CEP170	SPANXN1		RAD51	EZH2	PURB		SUMO1	ATG12	MON1B	GNB1	CCT5	KCNK10	PRR19	KIAA1586	WAC	SUMO1	ETV5	AEN		NCAPD2	SELPLG
ACVR2A	ADAMTS15	HCFC1	BRMS1L	ADAMTS14	ADAMTSL2	ADAMTS6	ACVR2B	ACVR1C	CEP41	GNA12		POLE4	THBS1	SLC12A2		GATA6	MRPL51	ARHGAP35	GNB1	SKP1	MAF	ADD1	MESD	PFKP	DDX6	MALT1	AEN		NCAPD2	STX4
ACVR2A	ADAMTS5	HES1	BRMS1L	ADAMTS15	ADAMTSL3	ADAMTS6	ACYP2	ACVR2A	CHD7	GNA12		SERINC3	ADD1	DHFR		GATA6	MRPL51	SLC7A5	GNB1	EIF4G2	SSX2B	HELLS	KPNA2	PFKP	SIX3	ESYT1	C18orf32		GLUL	NEUROD2
ACVR2A	ADAMTS5	HES1	BTBD10	ADAMTS15	ADAMTSL4	ADAMTS8	ADAM10	ACVR2A	CHKA	TRAPPC2		PLK3	MCL1	IKZF5		GATA6	RCC1	SOCS7	GNB1	AGO1	SSX2	AGPAT2	MYOZ2	PFKP	SIX3	SUMO1	C18orf32		FBXO27	RBBP9
ACVR2A	ADAMTS5	HIST1H3B	BTBD10	ADAMTS15	ADAR	ADAMTS8	ADAM10	ACVR2A	CHMP3	ID4		DDX42	PFN1	ABCB7		GATA6	RCC1	SRF	FURIN	NOP10	TBC1D16	FAM53B	RNF41	PFKP	SIX3	DCUN1D3	ILDR1		FBXO27	ASCL5
ACVR2B	ADAMTS5	HIVEP1	BZW2	ADAMTS5	ADARB1	ADAMTS8	ADAM12	ACVR2A	CKS2	GALNT2		TMEM43	RBPJ	USP7		GATA6	RCC1	TFAP4	EIF1AX	SMYD1	HOXA9	SP9	TUBD1	REEP3	ABCC6	TBL1XR1	ZNF502		GTF2F1	CDH7
ACVR2B	ADAMTS5	HMGB2	C14orf37	ADAMTS5	ADARB2	ADAMTS8	ADAM17	ACVR2A	CKS2	OR6A2		EFS	ABHD12	SHB		BARHL1	YTHDC1	TSNARE1	EIF1AX	SMYD1	TP53I11	PDE7B	LINC00598	TNKS2	ABCC6	BMP3	ZMAT4		MCAM	HIST2H2AA3
ADAM10	ADAMTS5	HMGB2	C3orf33	ADAMTS5	ADCK5	ADAMTS8	ADAM17	ACVR2A	CKS2	DENND6A		NPAS2	MDK	ZFP37		BARHL1	YTHDC1	CASTOR2	EIF1AX	SMYD1	PIM1	U2AF2	SLC25A33	SLC30A7	RTBDN	TBL1XR1	EXOC6B		MCAM	SSTR3
ADAM15	ADAMTS6	HMGB2	C9orf85	ADAMTS5	ADCY2	ADAMTS8	ADAM18	ACVR2B	CKS2	PRKAB1		NAA20	MTRNR2L8	ASB3		BARHL1	SRSF1	CLU	EIF1AX	SMYD1	HOXA1	AC132872.2	SH3D19	PPP6R3	PLEKHA3	HAND1	PRR11		CDK19	BTBD9
ADAM15	ADAMTS6	HMGB2	CA13	ADAMTS5	ADCY4	ADAP2	ADAM19	ACVR2B	CLDND1	ING5		MYRF	ZNF394	LMNB2		GATA6	SRSF1	DCXR	EIF1AX	SMYD1	FGFRL1	SSSCA1	ZNF384	MED17	FOSL1	PPP1R12A	ACTR2		NAGK	CPT1A
ADAM15	ADAMTS8	HMGCS1	CALM1	ADAMTS5	ADCY6	ADCK1	ADAM19	ACVR2B	CLINT1	SEC14L4		PCSK7	THRB	YBX1		BARHL1	SMARCE1	DOT1L	DYRK3	MTX3	FGFRL1	FCRLB	VSTM4	PPP1R15B	FOSL1	CC2D1B	ACTR2		NAGK	MPPED1
ADAMTS1	ADAMTS8	HMGN2	CALM2	ADAMTS5	ADCY7	ADCY9	ADAM19	ACVR2B	CLIP1	LYRM7		DBN1	SCRN1	SRSF9		GATA6	SRSF1	FAM129B	CDK6	IL1RAPL1	FGFRL1	C21orf67	TGOLN2	PPP1R15B	FOSL1	ATG2A	RAB41		YWHAB	AP2S1
ADAMTS12	ADAMTS8	HNF1B	CALN1	ADAMTS6	ADCY7	ADCY9	ADAM19	ACVR2B	CLVS1	KCNK16		EOGT	PCDHA2	DEDD		FASTK	SMARCE1	GATAD2A	CPSF7	N4BP1	RAD52	CACFD1	ANGEL2	PPP1R15B	PGPEP1	MIGA1	PRR11		TIMM29	C8orf82
ADAMTS14	ADAMTS8	HNRNPUL1	CAMSAP2	ADAMTS6	ADCY9	ADCY9	ADAM19	ACVR2B	CMPK1	MOGAT1		FOXQ1	LDHA	PKM		MSN	SMARCE1	INTS3	CPSF7	FBXO28	RAD52	CLK3	PARVA	PPP1R15B	PGPEP1	RBM23	PRR11		TIMM29	CAPN15
ADAMTS14	ADAMTS8	HOXB4	CAMSAP2	ADAMTS8	ADCY9	ADGRE2	ADAM21	ACY1	CMTM6	HEATR5A		EMC7	CYCS	TMEM181		MSN	PRR14L	NCOR2	CPSF7	CASZ1	EFNA3	TMEM127	PARVA	PPP1R15B	METTL6	RBM23	KLF17		SLC4A1	CHERP
ADAMTS15	ADAP2	HRG	CAND1	ADAMTS8	ADCYAP1R1	ADGRL3	ADAM22	ADA	CMTM6	ADAMTS17		AKT3	SEC14L1	GNAI2		MSN	RIMS3	NFIC	CDC25A	SOX12	EFNA3	EEF2	PARVA	ULK1	NDOR1	TBC1D4	PLXNA2		ABCF1	DAZAP1
ADAMTS15	ADCK1	HS2ST1	CAND1	ADAMTS8	ADD1	ADH5	ADAM22	ADAM10	CNKSR2	C10orf105		NXPH4	AXIN1	NBEA		MSN	RIMS3	PLEC	CDC25A	ASB6	EFNA3	H2BFM	HEYL	ULK1	STEAP3	C9orf62	PCMTD1		PARVB	DIRAS1
ADAMTS15	ADCY9	HS2ST1	CAND1	ADAMTS8	ADD2	ADH5	ADAM23	ADAM10	CNOT2	IGSF8		PRPS1	ATG7	APEX1		B4GALT5	RIMS3	PLEKHG5	CARD10	TEX261	EFNA3	RETN	MPZ	GPR137B	STEAP3	SLC18B1	MBOAT2		PARVB	FBXL18
ADAMTS5	ADCY9	HS2ST1	CAPZA1	ADAMTS8	ADD2	ADH5	ADAM23	ADAM10	CNOT2	LIF		MLLT3	ND1	USP24		B4GALT5	PRR14L	RAB5B	AVL9	E2F6	EFNA3	LIPA	AGO3	GPR137B	DLGAP3	TUBD1	KLF8		PATZ1	GIPC1
ADAMTS5	ADCY9	HSP90AA1	CASK	ADAMTS8	ADD2	ADHFE1	ADAM28	ADAM12	CRADD	NFIC		KIAA0825	SNRPA	NOL10		AGO2	PRR14L	SETD5	AVL9	GRIA4	EFNA3	ZPLD1	ACSL6	ZBTB18	VSIR	AMER2	SELENOH		YIPF4	JUNB
ADAMTS5	ADGRL3	IL6R	CASK	ADAMTS9	ADD3	ADIPOR2	ADAM30	ADAM17	CREB5	SOCS7		TRAPPC8	EIF3C	PTPRK		AGO2	PPIG	TUBB	AVL9	LYPD3	EFNA3	DKFZP434E1119	ZNF665	ACVR1B	DLGAP3	SYNGR2	SEPHS1		YIPF4	MAP2K3
ADAMTS5	ADH5	IMPDH2	CASP10	ADAP2	ADD3	ADIPOR2	ADAM7	ADAM19	CREBBP	TUBB		IPO5	TSPYL1	KDM3B		AGO2	PPIG	NEURL4	AKT3	N4BP1	EFNA3	CDPF1	RBM48	ACVR1B	DLGAP3	APOPT1	SEPHS1		RBM47	NACC1
ADAMTS5	ADH5	IRF1	CASTOR2	ADCK1	ADD3	ADIPOR2	ADAM9	ADAM7	CREBL2	MGAT1		GDF5OS	RARG	CKB		AGO2	PPIG	NFAT5	AKT3	PLPPR5	NPTX1	PHOSPHO1	FKBP5	ACVR1B	PRRC2B	TGOLN2	CD3D		HSPA4L	NDRG1
ADAMTS5	ADH5	IRF1	CASTOR2	ADCY9	ADD3	ADIPOR2	ADAM9	ADAM7	CREBL2	ZBTB20		AZIN1	AGO1	TMEM205		AGO2	KIF23	RIMBP3C	AKT3	SLC25A24	NPTX1	CHMP6	DIP2A	ACVR1B	PRRC2B	GNL1	CD3D		GALNT3	PLXNA1
ADAMTS6	ADHFE1	ITPKC	CCDC88C	ADCY9	ADD3	ADRB1	ADAM9	ADAM9	CREBRF	ZBTB20		MRFAP1	VDAC1	TGOLN2		AGO2	PHKA1	SGSM2	AGO2	OLFM4	VMP1	ATP6V0E2	TECPR1	GDF11	PRPF4B	CD84	IBA57		ABCF1	SEPT9
ADAMTS6	ADIPOR2	JMJD1C	CCND2	ADCY9	ADGRG6	ADRB1	ADAMDEC1	ADAMTS1	CRIM1	PDE4DIP		CREB3L2	HIST2H2AA3	ITPR2		AGO2	PHKA1	ZDHHC9	AGO2	NDE1	AIFM3	PPP5D1	SMG1	FOXJ2	B3GALNT2	GABRB1	FOSL2		AP1S1	SHANK3
ADAMTS8	ADIPOR2	KDM3B	CCND2	ADD3	ADGRG6	ADRB1	ADAMTS10	ADAMTS10	CSTF3	CAVIN2		PUS7	ITSN2	CCT5		AGO2	PHKA1	ZNF619	AGO2	NOS1	AIFM3	ASAP1	TMPPE	RAB5B	PKNOX2	TAB1	FOSL2		RBM43	SLC7A5
ADAMTS8	ADIPOR2	KIAA1210	CCND2	ADGRL3	ADGRL1	ADRB1	ADAMTS16	ADAMTS12	CTC1	SH3TC2		ENTPD4	DYRK1B	DHX8		AGO2	PDZD8	EFHC2	CD180	MTAP	CASP8AP2	SPECC1L	TCF23	RAB5B	GRINA	PDE3A	SPATA18		ERC1	SMYD5
ADAMTS8	ADIPOR2	KIAA1551	CCND2	ADH5	ADIPOR1	ADRB1	ADAMTS16	ADAMTS18	CTC1	SLBP		YWHAZ	TTL	HIST1H4L		AGO2	PDZD8	PTPN14	ABL2	SEMA6A	BDNF	TSR3	RAB27A	RAB5B	CALML3	PDE3A	LRIG3		PPIC	STX1A
ADAMTS8	ADIPOR2	KIF20A	CCNG2	ADH5	ADM	ADRB2	ADAMTS19	ADAMTS18	CTC1	SLC6A20		SOX4	EDC3	EIF4A1		AGO2	PDZD8	MITF	ABL2	N4BP1	BDNF	BET1L	ZNF655	RAB5B	PIEZO1	PDE3A	LRIG3		ORC6	TPPP
ADAMTS8	ADRB1	KIF22	CCNI	ADH5	ADM	ADRB2	ADAMTS5	ADAMTS18	CTC1	SLCO6A1		HIPK2	TUBB	SF1		HACE1	KIF23	HRH2	ABL2	MBD2	PTPN1	TICAM1	MRPL17	RAB5B	FN3K	LONRF2	AADACL3		ORC6	TTYH3
ADAMTS8	ADRB1	KLF10	CD274	ADHFE1	ADM	ADRB2	ADAMTS5	ADAMTS2	CTC1	SORT1		RAB39B	RHOA	TUBB		PLEKHA3	KIF23	APC	ABL2	KCNN3	P4HB	TTC22	KCMF1	SMOC1	PADI1	CDNF	UGT2B10		HDDC2	U2AF2
ADAMTS9	ADRB1	KLF12	CDC27	ADIPOR2	ADM	ADRB2	ADAMTS5	ADAMTS3	CTC1	SPTY2D1		STAG2	LSM14A	NOB1		ZNF619	G3BP2	IL12RB2	ABL2	BSN	UBQLN1	PRLHR	PROSER2	FOXJ3	CLIP2	DHTKD1	STRBP		PPIC	HIST2H2AA4
ADAP2	ADRB1	KLF3	CDC42EP3	ADIPOR2	ADO	ADRB2	ADAMTS5	ADAMTS3	CTC1	STAT2		AC140061.12	ATXN7L3B	RNF26		NDUFA5	GPCPD1	IMPDH1	ABHD2	STXBP6	SERTAD2	LDLR	ZNF652	HIF1A	ANK1	NAV1	IGFBP5		LMNB2	IGSF8
ADCK1	ADRB1	LAMP1	CDK1	ADIPOR2	ADO	ADRB2	ADAMTS6	ADAMTS5	DARS	SYT9		NAP1L5	COX3	NOP2		METTL6	G3BP2	TGFB2	VSIR	GRIN2C	SEH1L	RAB3IL1	CLUAP1	ZFYVE9	ANK1	UNC13D	TUBB2A		LMNB2
ADCK2	ADRB2	LDHA	CDK6	ADIPOR2	ADORA1	ADRB2	ADAMTS6	ADAMTS5	DDHD2	TBC1D22B		PCGF5	NOD2	ABCC5		PER3	G3BP2	DUSP16	ABCC6	WIPI2	NCAM1	C15orf37	CLK4	EIF2S1	SLC47A1	CPE	PSMG1		ZNF322P1
ADCY1	ADRB2	LDHA	CDK6	ADIPOR2	ADPGK	ADRB3	ADAMTS6	ADAMTS5	DDI1	TLN1		DAP	MIER1	NR2F2		TFAP2B	EN2	RUSC2	ABCC6	ADARB1	MID1IP1	EMX2	PHLDA3	EIF2S1	SLC47A1	ELP6	MTHFD2		HEBP2
ADCY9	ADRB2	LDHB	CDK6	ADRB1	ADPGK	ADRB3	ADAMTS6	ADAMTS6	DDX3X	TMEM123		LTB4R	MRPL11	FXN		TFAP2B	EN2	PIK3C2B	PRKAR2A	AGPAT1	MDGA1	DRAXIN	OGFOD1	ZFYVE9	GRWD1	KDM5A	MTHFD2		PKNOX1
ADCY9	ADRB2	LEMD2	CDK6	ADRB1	ADPRM	ADRB3	ADAMTS6	ADAMTS6	DENND2D	TP53AIP1		SEC22A	MSANTD4	MRPS16		FAM83H	ELK4	MED1	PRKAR2A	PRDM2	MYORG	AMH	ZNF844	ZFYVE9	NAA50	ERCC6L	ZBTB25		HM13
ADCY9	ADRB2	LMAN2	CDK6	ADRB1	ADPRM	ADRB3	ADAMTS6	ADAMTS6	DENR	UCK2		PAN3	PCGF3	SUPT5H		FAM83H	ELK4	PDE1B	PRKAR2A	NTRK2	ISCU	AL031663.2	ZNF844	B2M	SLC10A7	WDR13	RPL7L1		ABL2
ADD3	ADRB2	LMNB1	CDK9	ADRB1	ADRA1B	AEBP2	ADAMTS8	ADAMTS9	DGS2	VGLL3		TOR1AIP2	RAB27A	TALDO1		FAM83H	ELK4	TPRXL	PRKAR2A	PCNX2	ISCU	NKX1-2	DSN1	B2M	SLC10A7	PIM1	RPL7L1		PRSS16
ADGRG1	ADRB3	LPAR1	CDKN2AIP	ADRB2	ADRB2	AEN	ADAMTS9	ADAMTS9	DGS2	WDFY3		ZCCHC8	RAD9A	VCP		PER3	ZNF273	SPOCD1	PHYHIP	CAMKV	ISCU	HGS	METTL14	B2M	SLC10A7	ZNF185	GPATCH8		TOB2
ADGRL2	ADRB3	LRP5	CEBPB	ADRB2	ADRM1	AFDN	ADAMTSL1	ADAMTSL1	DGS2	ZCCHC14		ADAM10	SIN3A	ACTG1		ISCA1	DHX33	EBF3	CASKIN1	HS3ST2	ISCU	RTP4	SNRPD1	B2M	RAB11FIP4	RPL37A	ZNF578		IDS
ADGRL3	ADRB3	MAP1B	CEBPB	ADRB2	ADRM1	AFF1	ADAMTSL2	ADAMTSL1	DLG3	ABHD6		MAP7	SYT11	RPL26		IQSEC2	ZNF273	ZFHX4	KIAA0895	SLC24A2	ISCU	PDXK	CAVIN4	B2M	BAG5	EXOSC2	FAM227A		POM121L7P
ADH5	ADRB3	MC2R	CEBPB	ADRB2	AEBP2	AFF2	ADCY1	ADAMTSL3	DLX5	AGPAT4		CNPY4	TIFAB	PXMP2		LDOC1	ZNF273	EXOG	ODF2L	SCN3B	ISCU	MVB12A	HMGB1	KIAA0513	PHLDA3	IFNAR2	FAM227A		BTN3A2
ADH5	ADRB3	MCFD2	CEBPB	ADRB2	AEN	AFF2	ADCY1	ADAMTSL3	DMD	AP3S1		RAD23B	TIPARP	CREBBP		GDF5OS	PPP2CA	LRRC9	ORC4	JAG2	ISCU	GLTPD1	SLC10A6	KIAA0513	PHLDA3	EIF3L	CTBS		ZFP14
ADH5	ADSL	MCFD2	CEBPB	ADRB2	AFAP1	AFF4	ADCY1	ADAMTSL3	DNAJA2	ARL5B		TOMM70A	USP44	NFKBIE		GDF5OS	MCM7	KIAA1324	ORC4	DLGAP2	HOXA3	SIK1	SCO1	KIAA0513	DIRAS2	ARL6IP4	PACS2		LIMS1
ADHFE1	AEN	MCU	CELF2	ADRB2	AFAP1L1	AFG3L1P	ADCY8	ADAMTSL3	DNAJB14	AXL		TCEB1	WLS	LDHA		UBTF	MCM7	SPP2	ORC4	SYN2	GPD1L	SYPL2	POC1A	GID4	DIRAS2	NKPD1	CTBS		LIMS1
ADIPOR2	AFDN	MEF2C	CEP120	ADRB3	AFAP1L2	AGAP1	ADCYAP1	ADAMTSL3	DOCK10	C1orf174		SERPING1	ZNF286B	MTFMT		HAND2	MCM7	IFT80	ORC4	ITGA10	DENND6A	DYRK1A	TNFRSF13C	GID4	ZFP30	CHSY1	LEPROTL1		PHLDA3
ADIPOR2	AFF1	MGAT5	CEP350	ADRB3	AFF2	AGBL1	ADCYAP1	ADAMTSL3	DOCK7	C1orf21		ANKH	CHTF8	THOP1		ELAVL3	TRIQK	PCDH1	ORC4	ROBO4	CPEB2	TBX3	TRIM65	UNK	ZFP30	AKT1S1	NTPCR		SNX22
ADIPOR2	AFF2	MGAT5	CFAP58	ADRB3	AFG1L	AGMAT	ADD3	ADAP1	DR1	CA12		IGF2BP3	EPN2	SREK1IP1		NAT9	PPP2CA	MUM1	ODF2L	DCX	CDK10	PRIMA1	HMGB1	KRT10	MAP7D1	CAPN15	NTPCR		SYAP1
ADIPOR2	AFF2	MGAT5	CHST15	ADRB3	AFTPH	AGO1	ADD3	ADAP1	DTL	CALN1		ELL2	GPR107	TFDP1		UBTF	CSNK2A1	SLTM	ODF2L	PVR	ABCB9	PITPNM3	CEP76	KRT10	MAP7D1	CAPN1	KIAA1210		RHBDL2
ADIPOR2	AFF2	MMGT1	CMTR2	ADRB3	AGAP3	AGO1	ADGRA3	ADARB1	DYNC1I1	CELSR2		HNRNPF	HEY1	ACTN4		ASCL2	PAWR		ODF2L	IGF2	CBX1	ZFP1	MCTS1	KRT10	ORMDL3	CDCP1	LEPROTL1		ANG
ADIPOR2	AFF4	MPP6	CNIH3	AEN	AGBL3	AGO1	ADGRB3	ADCK1	DYNC1I1	COL4A5		FAM134B	HOXB4	CBX3		REXO2	PAWR		DNAJA1	CRKL	XIST	DUSP15	GLYAT	KRT10	AR	CFL1	NUDT5		CRISPLD2
ADNP	AFG3L1P	MRPS34	CNOT6	AFDN	AGFG1	AGO1	ADGRE2	ADCK5	DYRK1A	CPEB2		HLCS	MINDY2	POGK		FBXO40	PAWR		DNAJA1	SLC12A5	TNPO1	C12orf61	RNF222	KRT10	ORMDL3	FSCN1	ZNF556		ZFP14
ADRB1	AGAP1	MT2A	COPA	AFF1	AGO1	AGO1	ADGRG2	ADCY1	DYRK1A	CREB5		HIVEP2	MYO10	RPS9		ANKRD45	MAP3K7		DNAJA1	NPPA	SMCHD1	FLYWCH1	CEP76	MINK1	CCDC71L	GTF3C1	ZNF556		METTL27
ADRB1	AGBL1	MTAP	COPS4	AFF2	AGO1	AGO1	ADGRG2	ADCY2	DYRK1A	CRX		CISD1	PALM2	DPP8		PRPF4B	MAP3K7		DNAJA1	TSPAN7	PTAR1	NAALADL1	SSBP2	PRKACB	CCDC71L	HIC2	ZNF556		HLA-E
ADRB1	AGO1	MYC	COPS4	AFF2	AGO3	AGO2	ADGRG2	ADCY3	EBF1	CTLA4		GTPBP2	PPIL2	MED29		ASCL2	CSNK2A1		ZMAT3	TAF4B	NIPBL	TOR4A	LRP10	CCDC137	VPS37D	HNRNPA0	NUDT5		YME1L1
ADRB1	AGO1	MYH1	CPNE3	AFF2	AGO3	AGO2	ADGRG2	ADCY4	EEF1E1	CX3CL1		CKAP5	SESTD1	CANX		SYNGR1	SLC2A3		L2HGDH	ADAM19	MIB1	CDC40	VTA1	FOXK2	RAP1GAP2	KLHDC10	ZNF557		XKR6
ADRB1	AGO1	MYH10	CREBBP	AFF4	AGO3	AGO3	ADGRG2	ADCY5	EID1	CYBB		ATP11A	ST6GAL2	DKC1		SYNGR1	TRIM35		L2HGDH	SPOCK2	HECTD1	EEFSEC	CABP4	FOXK2	PRELP	LDHA	WDR73		RABL3
ADRB2	AGO1	MYH2	CRIM1	AFG3L1P	AGO4	AGO3	ADGRG2	ADCY5	EIF2AK3	DDX11		EMB	YIPF5	LMF1		SYNGR1	NNT		L2HGDH	TTTY2	ELK3	NMNAT1	ZNF91	CABLES1	COL1A2	MCL1	WDR73		CCS
ADRB2	AGO1	MYH4	CRK	AGAP1	AGO4	AGO3	ADGRG6	ADCY6	EIF3J	DEFB110		ZIC3	ZBTB8A	GTF3C1		FSTL4	NNT		L2HGDH	OTUB1	DDAH1	GPD1	ZNF91	SMAD4	HOXB5	ZNF740	ZNF783		MTO1
ADRB2	AGO1	NACC1	CRKL	AGBL1	AGPAT1	AGO3	ADGRG6	ADCY8	EIF4E	DNAJC6		TSC1	BMP6	SMG7		RAB11B	NNT		ZNF622	LRRC15	CLASP2	TBCC	WDR92	SMAD4	RPP25	MCM5	STK4		MEAF6
ADRB2	AGO2	NACC1	CRKL	AGO1	AGPAT1	AGO4	ADGRL2	ADCY9	EIF4E	E2F3		PPP2R2C	CEP41			RAB11B	SLC2A3		ZNF622	BMP1	CHD9	FHL1	SLC25A51	SMAD4	LPCAT3	MLF2	DEFB105B		METTL27
ADRB2	AGO2	NDUFV3	CSGALNACT2	AGO1	AGPAT2	AGO4	ADGRL2	ADCYAP1	EIF4G2	EDA2R		EYA3	DCP1A			RAB11B	PPP6R3		ZNF622	NAV1	ATP11C	FAM83F	NCKAP1	MIDN	CCNF	MLF2	DDX19A		AKR7L
ADRB2	AGO3	NEK6	CSNK2A2	AGO1	AGPAT3	AGO4	ADGRL2	ADCYAP1	EIF5	EIF4EBP2		TBC1D15	GPR61			RAB11B	PER1		ZNF622	CYP11B1	APC	TERT	C1orf158	LDLR	CD40LG	NACC1	OSMR		ORAI2
ADRB2	AGO3	NLGN4X	CTDSP2	AGO1	AGPAT3	AGPAT1	ADGRL2	ADCYAP1	ELK3	EIF4G3		WDTC1	KCTD9			RAB11B	PPIL1		ZNF622	ASXL1	E2F3	FOXO6	ANGPTL3	LDLR	RSRC1	RNF40	RRAD		ORAI2
ADRB3	AGO3	NLK	CTDSP2	AGO1	AGPAT3	AGXT2	ADGRL2	ADCYAP1	EMC2	FAM107A		LRRFIP1	KCND3			PSMD3	PPIL1		ZMAT3	MEF2B	E2F3	JARID2	CNDP1	LDLR	ARPC1B	RNF40	DEFB105A		NAA50
ADRB3	AGO3	NOL11	CTDSP2	AGO1	AGPAT3	AHCTF1	ADGRL2	ADCYAP1	EMSY	FSTL4		FAM199X	PCSK1			MRE11	PPIL1		SYPL1	SNAP25	E2F3	OGT	NT5C2	LDLR	P3H2	S100A16	FGFBP3		DGKE
ADRB3	AGO3	NUFIP2	CYP26A1	AGO1	AGPAT3	AHCTF1	ADGRL3	ADCYAP1	ENAH	GABRA5		N4BP1	PDE4D			MRE11	FOXC1		USP53	CIT	E2F3	TBC1D13	LRRC58	MIDN	FAM151B	SH3BGRL3	RFTN2		AGAP9
ADRB3	AGO3	NUP153	CYTH2	AGO2	AGPAT3	AHCTF1	ADGRL4	ADCYAP1	EPC2	GNG2		MYEF2	RMDN3			MRE11	MPDU1		SYPL1	KCNA5	ACVR1B	PELI2	ZMAT3	MIDN	P3H2	TBL3	ZC3HAV1L		AKR7L
ADRB3	AGO4	P2RY11	DACH2	AGO3	AGPS	AHCTF1	ADGRV1	ADD1	EPHA4	HDGF		YIPF5	SOBP			MRE11	ENPP2		SYPL1	YWHAZ	MNT	RPRM	ORAI2	RAB22A	CLPB	TOB2	POLA2		OPTN
ADRM1	AGO4	PAFAH1B3	DAPK1	AGO3	AGPS	AHCTF1	ADI1	ADD1	EPPIN	HHAT		TPD52	TMEM167B			MRE11	MYBPC1		SYPL1	LGI1	MNT	MEMO1	FLVCR1	MIDN	NMNAT2	ZNF471	TLCD2		HS3ST1
AEN	AGO4	PDCD6IP	DAPK1	AGO3	AJUBA	AHCYL2	ADNP	ADD2	ERBB4	HIF1AN		SLITRK3	UNKL			MRE11	MYBPC1		SREK1	CHRM2	MNT	GNA12	IGF2	MIDN	NMNAT2	ZNF471	LRIG2		SF3A1
AFDN	AGO4	PDIA6	DAPK1	AGO3	AK3	AHR	ADNP	ADD2	ERBB4	HSDL2		GMCL1	VPS36			MRE11	EI24		SRPRA	ASB7	TFRC	ODF3L1	FAM216A	MIDN	FNBP1	MOAP1	PNPT1		SF3A1
AFF1	AGO4	PEX26	DBT	AGO3	AK4	AIFM1	ADNP	ADD3	ERBIN	KCTD2		BMI1	XIAP			MRE11	DST		SRPRA	PABPN1	TFRC	IKBKG	NLRP10	SLC5A3	POMGNT1	NDUFB11	ACAA2		MKLN1
AFF2	AGO4	PIGM	DCAF15	AGO4	AKAP10	AIFM1	ADNP	ADGRA2	ESM1	KIAA0368		DNAJA2	XPO1			MRE11	NPY4R		SRPRA	FAM49B	VMP1	ASB6	PHF7	SLC5A3	PHF7	NF2	ACAA2		CHDH
AFF2	AGRP	PIK3R1	DCLK1	AGO4	AKAP5	AIFM1	ADNP	ADGRA2	ETF1	KLHL20		DHDDS	ZSWIM6			PRRT2	BAZ2A		SRPRA	XPO1	DTX1	TMEM246	ABHD12	FNBP1L	CLPB	S100A11	STX7		FIG4
AFF4	AGXT2	PKM	DCTN4	AGO4	AKAP5	AIFM1	ADNP	ADGRA2	ETF1	LYRM2		FSD2	ADGRE5			ZNF562	GNAT1		SREK1	EPHA7	USP6NL	APOC4	CRCP	FNBP1L	TBXA2R	ZMYM4	NUDT19		TSHZ2
AFF4	AHCTF1	PLAG1	DCUN1D2	AGO4	AKAP7	AK4	ADRA2A	ADGRA2	EVI5	MAN1A2		PIK3CA	CECR6			ZNF562	GNAT1		SREK1	FBXO28	CPEB2	STX16	CRCP	FNBP1L	CNBP	DPPA4	PRRG4		THAP2
AFG1L	AHCTF1	PNRC2	DDHD1	AGXT2	AKIP1	AK4	ADRA2A	ADGRA2	FAM120A	MASP1		CTPS1	CHST8			ZNF562	LRIF1		SREK1	PLPPR1	MEF2A	SCD	RAB11B	RRM2	CHST6	FUT10	IREB2		TAS2R5
AFG3L1P	AHCTF1	POM121C	DDHD1	AHCTF1	ALAS2	AKAP11	ADRA2A	ADGRA3	FAM13A	NEUROD1		CMPK1	FAM199X			UPK2	ZNF585B		LRIG2	MAP1B	TET2	LYPLA2	BTBD19	RAB22A	MEAF6	IL31RA	FGFR1		TAS2R5
AGAP1	AHCTF1	POM121C	DDIT4L	AHCTF1	ALDH5A1	AKAP5	ADRA2A	ADGRB1	FAM13B	ONECUT2		TFAP2B	GPBP1			PTPRE	GSG1		PRICKLE2	MCL1	CLUH	IL15RA	C16orf58	NABP1	TAOK1	KLF13	SNX27		KAT7
AGBL1	AHCTF1	POM121C	DDX17	AHCTF1	ALDH6A1	AKAP5	ADRA2A	ADGRB3	FAM169B	PDGFB		CPD	KDSR			CHST12	TMEM170A		FAM122B	PPP2R2A	HIF3A	TPPP	CAPN15	NABP1	HSD11B1L	AKR1A1	SHROOM3		KAT7
AGFG2	AHCYL2	POU4F2	DEPDC1	AHCTF1	ALDOA	AKAP6	ADRA2B	ADGRB3	FAM171A1	PWWP2A		MSL1	PHC1			LRP3	CCDC83		KIF5B	NTRK2	TTTY12	RNF5	FOXK1	NABP1	SH3PXD2A	CD99L2	STRIP2		CYB5D1
AGL	AHR	POU4F2	DESI2	AHCTF1	ALDOC	AKAP6	ADRA2B	ADGRB3	FAM214A	QSER1		ZBTB10	PLCG1			VPS52	MIS18BP1		KIF5B	GPR173	MEX3B	DRD2	GPS1	NABP1	ERCC1	MYH15	SRP19		RFC2
AGO1	AIDA	PPARGC1A	DHCR24	AHCYL2	ALG1	AKAP6	ADRA2B	ADGRB3	FAM46A	RGS7BP		VKORC1L1	RASSF8			PDZD4	LIN7C		KIF5B	PRKACB	ZNF74	PDE1B	POLR2E	C3orf38	UBL5		SRP19		CINP
AGO1	AIFM1	PPIC	DHX9	AHR	ALG5	AKAP6	ADRA2B	ADGRE4P	FAM53C	SCD		FKBP5	SERBP1			CREBL2	LIN7C		KIF5B	STRBP	PCYT2	INPPL1	TOLLIP	UBXN2A	UBTF		IKZF3		ADM2
AGO1	AIFM1	PPIC	DIP2B	AIDA	ALOX5	AKAP6	AEBP2	ADGRE5	FAM53C	C15orf56		ZFP91	SLC6A6			HDAC5	DECR1		KIF5B	IGF2BP2	PDK1	TSTD2	CCDC69	UBXN2A	ZFP36		KCNJ13		F2RL1
AGO1	AIFM1	PPIC	DKC1	AIDA	ALOX5AP	AKAP6	AEBP2	ADGRF5	FAM98A	TP53TG3		GHITM	STK4			RASD1	PPP6C		FAM122B	VEZF1	ZNF462	SPSB3	ALDOA	MAPRE3	TMEM184B		ZNF878		UNC13A
AGO1	AK4	PPP2R5E	DNAH12	AIFM1	ALS2CL	AKAP8	AEBP2	ADGRL1	FAM98A	F7		MAK16	TMCC1			SLC48A1	SALL1		FAM122B	PHF2	KLF7	CD300E	BRMS1L	MAPRE3	AP2M1		ZNF701		NARS
AGO1	AK4	PSAP	DNAJB14	AIFM1	AMBRA1	AKAP8	AEBP2	ADGRL1	FAXC	ARHGEF15		CALD1	TMEM255A			RAPGEF1	SALL1		FAM122B	SLC25A24	CELF2	VEGFA	CKS1B	MAPRE3	ARHGDIA		TRAF3IP1		WDR31
AGO1	AKAP11	PSMC3	DNAJC10	AIFM1	AMER1	AKR1E2	AFDN	ADGRL1	FBXO3	ITPR1		ACAP2	WDTC1			RANBP10	RUNX1T1		DDX3X	NR2E1	KCMF1	EFNA5	GMEB1	MAPRE3	ARPP19		ZBTB3		TERF2
AGO2	AKAP17A	PTEN	DOCK4	AIFM1	AMIGO1	AKT2	AFDN	ADGRL1	FBXO33	CNGA2		DENND5B	YAF2			RANBP10	PURB		E2F7	GNG12	NFIX	ENTHD2	GPBP1	MAPRE3	ASB16		ZC3H12B		NOM1
AGO2	AKAP5	PTEN	DPY30	AK4	AMIGO3	AKT3	AFDN	ADGRL2	FBXO38	PCSK2		KIAA0247	AGO2			SHISA6	PURB		E2F7	MFAP3L	ATG7	RAP2B	GPN2	U2SURP	ATPAF1		FAM151B		NIP7
AGO3	AKAP5	PTEN	DRGX	AK4	AMMECR1	ALDH6A1	AFDN	ADGRL2	FERMT2	HLA-DQA1		WNT9B	DLGAP4			SHISA6	HCFC2		E2F7	C18orf25	MARVELD3	TNFAIP8L3	GTPBP10	U2SURP	ATPAF1		KCNE4		ARHGEF5
AGO3	AKAP6	PTGFRN	DRGX	AKAP11	AMMECR1	ALG10B	AFF1	ADGRL2	FGFR2	TXLNGY		HELZ	LEPROTL1			RASD1	PNISR		E2F7	FGF2	SLC25A26	PPME1	IFT22	U2SURP	CASTOR2		GGA2		SMTNL2
AGO3	AKAP6	PTPDC1	DRP2	AKAP5	AMMECR1	ALG13	AFF1	ADGRL2	FIGN	CDKN2B		LAGE3	MAPK1			RASD1	PAG1		E2F7	DCAF10	HMGB1	SYNGR1	KIF3A	C3orf38	CLU		GSDMA		PSMB5
AGO3	AKAP6	PTPN11	DSE	AKAP5	AMMECR1	ALKBH1	AFF1	ADGRL2	FLI1	KCTD12		EMILIN2	NR2C2			PPM1L	PAG1		E2F7	EGR3	BAZ2B	SYNGR3	KNSTRN	C3orf38	CPSF7		EMC2		ZBTB8A
AGO3	AKAP6	PTPN14	DTD2	AKAP6	AMMECR1L	ALPK1	AFF1	ADGRL3	FNDC3A	POMGNT1		CDC73	RAB3GAP2			KDM6B	NUMB		DDX3X	KLF12	WLS	TEAD3	METTL2B	C3orf38	DCXR		IGSF6		ZBTB8A
AGO3	AKAP6	QSER1	DUSP6	AKAP6	AMOTL2	ALPK3	AFF1	ADGRL3	FZD3	ZNF280C		RELT	TSHZ3			NFAT5	HCFC2		DDX3X	RPS6KA3	CDH18	CLPTM1L	PIAS2	KLF3	E2F4		OSBPL10		RPS15A
AGO4	AKAP6	RGS5	DUSP7	AKAP6	AMOTL2	ALPK3	AFF1	ADGRL3	GAPVD1	ARHGAP31		PAK7	ZNF281			PHYHIP	ASH1L		DDX3X	XK	CYP4A22	MIER2	PPM1K	ANKH	FBRS		IGSF6		NKAP
AGO4	AKAP6	RNF111	DUSP7	AKAP6	AMOTL2	AMD1	AFF1	ADGRL3	GAS1	SEMA4D		TIPARP	BCKDK			NACC1	EIF1AX		HAUS3	PAG1	CYP4A11	RCOR2	SEPHS1	ANKH	FKBP8		SNRPD3		CYP20A1
AGO4	AKAP8	RNF38	DUSP7	AKAP6	AMOTL2	AMD1	AFF3	ADGRL3	GCLM	KRT10		ESRRG	DISP3			NACC1	EML4		CDCA4	TPM3	ATF7IP	WDFY4	SGO1	ANKH	KCNH2		SNRPD3		CENPM
AGO4	AKAP8	RNMT	DUSP7	AKAP6	AMOTL2	AMER3	AFF3	ADGRV1	GDE1	NMRK1		QSOX2	MBLAC2			NACC1	EML4		CDCA4	HMGB3	HIF1A	LYL1	SGO1	ANKH	MYH14		CYCS		IL2RA
AGXT2	AKR1D1	RPL7L1	DYNC2LI1	AKAP6	AMOTL2	AMMECR1L	AFF4	ADIPOR1	GEM	LRRC1		JHDM1D	MORC4			MEX3A	RSL1D1		CDCA4	CSNK2A1	MFSD14B	C16orf74	SIGLEC9	DNAJB9	NFIX		DARS		RAB11FIP1
AHCTF1	AKR1E2	RPP14	E2F3	AKAP6	AMPD2	AMMECR1L	AGA	ADNP	GLRB	MILR1		COMMD3-BMI1	MTMR12			LIMD2	HDDC2		CDCA4	GNS	TFAP2A	PRR11	SLC28A2	QKI	NGFR		DARS		CXorf21
AHCTF1	AKT2	RPRD2	EDA2R	AKAP8	AMPD3	AMMECR1L	AGAP1	ADNP	GLRB	PAX8		SLC25A12	ONECUT2			KDM6B	HDDC2		CDCA4	IKZF2	C16orf86	TULP1	SPIB	QKI	ONECUT3		APPL1		DUSP18
AHCTF1	AKT3	RPRD2	EDNRB	AKAP8	ANAPC16	AMOT	AGAP1	ADNP	GMFB	TNFSF15		KLHL14	SH3KBP1			FAM234A	AMOT		ASGR2	KIF3B	VAMP7	ATP1A2	TCEANC2	SOX4	PLEKHM1		APPL1		PDP2
AHCTF1	ALDH6A1	RPRD2	EFEMP1	AKR1D1	ANGEL1	AMOT	AGBL2	ADNP	GNG12	KDM7A		PAQR3	SLC48A1			ZBTB37	ENTPD1		ASGR2	DYRK2	ISCU	IFFO2	TPRG1L	SOX4	PLEKHM1		PAPOLA		MFSD4B
AHCTF1	ALDH7A1	RPRD2	EGR1	AKR1E2	ANGEL1	AMOT	AGBL4	ADORA3	GNRHR	NFAT5		PPP1R3E	SMG7			CASKIN1	ZNF100		ASGR2	GPATCH8	XPO7	USP7	ZBTB3	SOX4	PSAP		FAHD1		PGBD5
AHCTF1	ALG10B	RPS4X	EGR1	AKT2	ANGEL1	AMPD2	AGGF1	ADRA1A	GOLT1B	PRPF4B		MORC3	ST3GAL1			DUSP7	FAM229B		CDC37L1	TEX261	AXDND1	UBE2O	ZNF556	SOX4	PTPA		FAM186A		SGO1
AHCYL1	ALKBH1	RPS5	EGR1	AKT3	ANGPT4	AMT	AGGF1	ADRA1B	GPATCH11	PTCD3		CHEK1	STIM2			DUSP7	DNAJC10		CDC37L1	ENSA	ARHGDIB	BARHL1	ZNF556	SOX4	R3HDM4		ZNF716		ZNF573
AHCYL2	ALPK1	RPSAP58	EGR1	ALDH6A1	ANK2	AMT	AGGF1	ADRA1D	GPM6B	SHROOM4		SCN1A	TLK2			RPS6KA2	SSU72		CDC37L1	DLG2	PPEF1	RP11-831H9.11	KCNJ12	CENPQ	SECISBP2L		ULBP3		SLC1A5
AHR	ALPK3	RPSAP58	EGR1	ALG10B	ANK3	ANAPC13	AGGF1	ADRA2A	GPR26	SLC6A16		CNOT4	ARF3			ADAMTS14	DMPK		CDC37L1	CANX	MED20	FLRT2	MIEF1	CENPQ	SENP2		EMP2		MFSD4B
AIDA	ALPK3	RPSAP58	EIF3I	ALKBH1	ANK3	ANAPC15	AGO2	ADSL	GRIA1	AMD1		IPO7	EIF4B			CCDC50	DMPK		CDC37L1	CREB5	NEFM	SLC11A1	YY1	HBP1	SFN		WIZ		MYH11
AIDA	AMD1	S100A7A	EIF4G2	ALPK1	ANK3	ANGPTL2	AGO3	ADSS	GRIA4	KDM5C		MAT2A	FLRT3			DYRK1B	DMPK		ATG9A	CLCN5	ZNF451	LSMEM2	TDRKH	FCHO2	STK4		ULBP3		RNF157
AIFM1	AMD1	SCAMP2	ELAVL1	ALPK3	ANKFN1	ANGPTL2	AGO4	AEBP2	GSG1L	SNX21		HERPUD1	FUT9			SRCAP	DMPK		ATG9A	NF1	SKIDA1	SH3RF1	UBE2K	DNAJB9	SUSD6		TMEM239		BMS1
AIFM1	AMER3	SDHD	ELMOD2	ALPK3	ANKRD11	ANGPTL2	AGPAT4	AEBP2	GSG1L	RND3		SUPT16H	JAKMIP3			CREB3L2	DMPK		ATG9A	MTF1	C2orf88	RAX	UBE2K	DNAJB9	SZRD1		SPATA5		QPRT
AIFM1	AMMECR1	SEMA6D	ELOVL4	AMD1	ANKRD13B	ANGPTL2	AHCTF1	AEBP2	GSK3B	PHC1		HS6ST1	LRRC4			PER1	DMPK		ATG9A	RAB6B	AATF	ATP6V0D1	TDRKH	DNAJB9	TMEM51		STRN3		LRCH3
AK4	AMMECR1L	SEPT2	ELOVL5	AMD1	ANKRD13C	ANKFY1	AHCTF1	AEN	GSK3B	PLXDC1		ACSS1	NR4A2			PCGF3	DMPK		ZNF620	FAM120C	RBM6	RAP1GAP2	RAP2B	PHTF2	TMEM54		SCD5		SLC16A5
AK4	AMMECR1L	SERINC3	EMX2	AMER3	ANKRD34A	ANKFY1	AHCYL1	AFDN	GTF2I	RUNX1		ZC3H12C	SRP19			PCGF3	YRDC		ZNF620	FZD4	CC2D2A	CD6	CLIP1	DNAJB9	UBE2Z		PTDSS2		FMN1
AKAP11	AMMECR1L	SERINC3	EMX2	AMMECR1L	ANKRD35	ANKFY1	AHI1	AFF2	HACD2	TEX19		USP46	MOB3B			PCGF3	ZBTB10		ZNF620	STC1	SMIM12	CD82	CLIP1	DNAJB9	UBL5		PDE6B		CDK4
AKAP5	AMMECR1L	SERINC3	EMX2	AMMECR1L	ANKRD46	ANKFY1	AHR	AFF4	HDAC9	GHR		WDR1	PARD6G			PCGF3	UBE2B		HAUS3	ETV6	HMGCS1	TMEM240	CLIP1	DNAJB9	GSTO1		CCL16		RGS9BP
AKAP5	AMOT	SERINC3	ENAH	AMMECR1L	ANKRD52	ANKFY1	AKAP11	AFF4	HDGFL3	ADGRG5		KMT2E	PDE3B			PCGF3	YIPF6		HAUS3	TRIM33	SOCS1	SLIT1	CLIP1	SP4	PHB2		ACOX1		BAMBI
AKAP6	AMOT	SERINC3	ENAH	AMOT	ANKRD52	ANKRA2	AKAP11	AFF4	HECTD2	TMPO		AK4	PDZD8			HOXC6	YIPF6		TMEM245	SDHC	AKAP4	N4BP1	GPR37L1	SP4	TLN1		TESMIN		IBA57
AKAP6	AMOT	SERINC3	ENPP5	AMOT	ANKRD55	ANKRD28	AKAP12	AFF4	HIPK1	PRKAA2		SLC6A8	BAK1			CTC1	YAF2		YTHDC1	RALGPS1	GORASP2	DENND6B	MTMR12	SP4	ETV3		GLP2R		ROMO1
AKAP6	AMPD2	SESN2	ERBB4	AMOT	ANKRD6	ANKRD28	AKAP12	AFF4	HNRNPA3	PTPRF		CALN1	SUSD6			CTC1	RRAGC		YTHDC1	TEAD1	NR1D2	METTL15	DUSP8	PHTF2	ACTB		SVIP		ENTPD1
AKAP6	AMT	SESN2	ERBB4	AMT	ANKRD65	ANKRD28	AKAP12	AFP	HNRNPA3P1	KLHL25		PCSK6	CNBP			CTC1	TBRG1		YTHDC1	BICD2	SH3BGRL	AC026202.1	CLPTM1	PHTF2	ANKRD13B		ZFYVE9		OLA1
AKAP6	ANAPC13	SLC27A4	ESRRG	ANAPC13	ANKRD9	ANKRD28	AKAP12	AFTPH	HNRNPH3	C8orf46		FANCF	COPS7B			CTC1	TM7SF3		TMEM245	RNF20	RAB27B	C15ORF37		RGMB	GATAD2B		PAQR5		LILRA2
AKAP6	ANAPC15	SLC35G3	F5	ANAPC15	ANKS1A	ANKRD33B	AKAP13	AGFG1	HS3ST1	RBM26		MSANTD4	DNAJC16			CTC1	TJP1		TMEM245	PLAGL2	CCDC30	C17orf103		CAPN15	IGF1		TLN1		CEP89
AKAP6	ANGEL2	SLC6A15	F5	ANGPTL2	ANKZF1	ANKRD40	AKAP6	AGFG1	HSPA4	ADAR		DCP1A	DR1			CTC1	TAF13		SRSF1	BACH2	DCBLD1	VIPR1		ZBTB33	ISL1		RLIM		PLXDC2
AKAP8	ANGPTL2	SLC6A6	FAM13B	ANGPTL2	ANO3	ANKRD46	AKIP1	AGFG1	HTR7	ST5		TANC1	ESRRG			CTC1	TAF13		TMEM100	BCL11B	CCDC62	BGN		ZBTB33	JAZF1		PDP2		PLXDC2
AKAP8	ANGPTL2	SMAD3	FAM13C	ANGPTL2	ANPEP	ANKRD46	AKR1D1	AGFG1	HTR7	C3orf18		CYTH1	DCBLD2			CTC1	SUN2		SRSF1	MIEF1	BPTF	ABHD6		TIMM17A	KCNE1		NCKIPSD		FAM71F2
AKAP8	ANGPTL2	SMAD3	FAM151B	ANGPTL2	AOC2	ANKRD46	AKTIP	AGFG1	IDS	KLRK1		VPS39	ETV1			PER1	SUN2		SRSF1	WDR26	RUNX3	C2orf71		TIMM17A	KCTD20		GMPS		PTGR2
AKR1A1	ANGPTL2	SMAD5	FAM30A	ANGPTL2	AOC3	ANKRD46	AKTIP	AGFG1	IGF2BP3	C16orf45		MBD1	RAB18			PER1	OTUD7B		SESTD1	NTRK2	SLC4A11	PPP1R3B		TIMM17A	KSR2		MYH9		HACD4
AKR1D1	ANGPTL2	SNTG1	FBN2	ANGPTL2	AP1G2	ANKRD46	AKTIP	AGFG1	IRAK1BP1	LY75		HSPA4	IRAK2			PER1	RACGAP1		SNX16	PXMP4	RBM24	ZNF787		RGMB	LAPTM4B		NCKIPSD		SLC35E3
AKR1E2	ANGPTL2	SOCS6	FBXL5	ANKFY1	AP1M2	ANKRD49	ALAS1	AGFG1	IYD	MYOZ1		ARF3	RANBP2			PER1	OTUD7B		SNX16	RC3H1	VWC2L	NTSR1		GINS4	LRRC28		XPNPEP3		ACP6
AKT2	ANKFY1	SOD2	FBXO11	ANKFY1	AP2A1	ANKRD49	ALAS1	AGFG1	JARID2	CYYR1		CRKL	S1PR1			PER1	LUC7L		SNX16	ELMSAN1	USH2A	TNNI1		GINS4	M6PR		SPC24		TMCO1
AKT2	ANKFY1	SPRY2	FBXO28	ANKFY1	AP2B1	ANKRD49	ALDH18A1	AGFG1	KAT2B	SLFN13		KRI1	PPP1R11			RTL8A	CDV3		SESTD1	CHIC1	POU2F1	GABRA4		MASTL	MAP1A		LINC00346		SLC35E2B
AKT3	ANKFY1	SPTY2D1	FCHO2	ANKFY1	AP2B1	ANKRD49	ALDH1A2	AGFG1	KDM5A	CENPA		CEP41	SLCO1A2			FAM168A	DUSP14		SESTD1	SCN3B	TAOK3	PRDM10		TXNIP	MECP2		ZMAT2		FAM217B
ALDH6A1	ANKFY1	SSR1	FCHO2	ANKFY1	AP3M1	ANKRD52	ALDH1A2	AGK	KDM5A	FBXO41		SEMA3A	SS18			NAGK	CDK1		RCAN3	IQSEC2	UVRAG	CXCL9		TXNIP	METTL9		APTX		SEC23B
ALDH7A1	ANKRA2	SSR1	FGFBP3	ANKRA2	AP3S2	ANKRD52	ALDH1A2	AGK	KDM5A	VSTM2A		NKAP	TNRC6C			NAGK	CLIP1		RCAN3	UBE2Z	NOL4	OSBPL5		SIK1	MTSS1L		ENTPD5		ADCY2
ALG10B	ANKRD17	SSR1	FHOD3	ANKRD17	AP3S2	ANOS1	ALDH1A2	AGL	KIAA0895	PAPOLA		OTUD3	FAM135B			NAGK	ATP13A3		KIF23	TP53INP1	LALBA	LRRC2		GNS	MYL12A		LRPAP1		PIGG
ALG3	ANKRD28	SSR1	FMR1-AS1	ANKRD28	AP3S2	AP1S1	ALDH1A2	AGO1	KLF12	MFSD8		SGCB	ZNF664			CDKN1B	ATG14		PLRG1	ESRRG	SVEP1	SETBP1		GNS	NDEL1		SYNJ2		ODF4
ALKBH1	ANKRD28	SSR1	FN3KRP	ANKRD28	AP5B1	AP1S1	ALDH1L2	AGO1	KLHL15	EMX2		ABCG1	ABHD13			C12orf49	ARGLU1		PLRG1	NMNAT2	FCHSD2	FBXO46		GNS	NFIX		COL4A3BP		NFX1
ALPK1	ANKRD28	SSRP1	FNBP1L	ANKRD28	AP5M1	AP1S1	ALDH1L2	AGO1	KLRA1P	SPTBN1		NR2C2	APBB2			C12orf49	ARGLU1		PHKA1	ERP44	TTC13	ZFR2		NFAT5	NIPAL2		UBXN2B		NFX1
ALPK3	ANKRD33B	ST7L	FOPNL	ANKRD33B	APAF1	AP1S1	ALDH9A1	AGO1	KMT2B	BBS10		CYBRD1	ATXN3			MAP7D1	TWF1		PHKA1	ATG13	PRMT1	C5orf45		NFAT5	NTSR1		CBS		FADS6
ALPK3	ANKRD46	STAMBPL1	FOPNL	ANKRD46	APBA1	AP1S1	ALDOA	AGO1	KMT2D	RNF141		ZDHHC21	DHX40			BRIX1	HNRNPA2B1		PHKA1	DCP2	KMT2D	HIST2H2BE		LASP1	OPA3		TRAF3IP2		ABCA6
AMD1	ANKRD46	STARD7	FOXP1	ANKRD46	APBA1	APBA1	ALDOB	AGO1	KMT5B	SPTLC3		PLXDC2	KLHDC10			YIPF4	DEPDC1B		MYO5A	CEP350	PIK3C2G	SLC26A1		MAVS	P2RX7		MINOS1		MAP4K2
AMD1	ANKRD46	STARD7	FOXP1	ANKRD46	APBA1	APBA1	ALG13	AGO1	KPNA1	PGBD4		HSPH1	NPFFR1			YIPF4	ZNF680		MYO5A	NTRK3	GPR21	CDH24		MAVS	PAG1		VMAC		DNPEP
AMER3	ANKRD46	STAT3	FRY	ANKRD46	APBA1	APBB3	ALG13	AGO1	LAMP2	PIANP		NLN	PCDH19			YIPF4	SLC28A1		MYO5A	RBFOX2	PANX3	ZNF605		RBL2	PAX5		NQO2		XIAP
AMMECR1L	ANKRD46	STS	FRY	ANKRD46	APBA1	APBB3	ALG6	AGO1	LARP4	NR5A2		PHOX2B	MITF			MAP7D1	CCNT1		MYO5A	PALM2	CORO2B	CLOCK		NFAT5	PCDHB11		C1QTNF6		TMEM40
AMMECR1L	ANKRD49	STT3B	FUBP1	ANKRD49	APBB2	APBB3	ALG6	AGO2	LDB2	PTGIR		MAPK8IP3	RAPGEFL1			ADRA2B	TGFBR3		RIMS3	RAB11FIP4	EIF4E2	IGF1R		NFAT5	PCDHGA1		PCDHB11		PXMP4
AMMECR1L	ANKRD49	SWAP70	FUBP3	ANKRD49	APC	APBB3	ALPK1	AGO2	LDB2	TTC9		TRABD2B	PIK3R1			PHF8	POLDIP2		RIMS3	FAM53C	DSG1	VPS37B		LASP1	PCDHGA10		PEAK3		TEP1
AMOT	ANKRD49	TBL2	FUBP3	ANKRD49	APCDD1	APBB3	ALX1	AGO2	LGR4	BCLAF1		USP14	RHOBTB3			IER5	GNG12		RIMS3	PAK1	TMEM30B	SOGA3		PRNP	PCDHGA11		MINOS1		SLC25A33
AMOT	ANKRD49	TCF25	FUBP3	ANKRD49	APEH	APBB3	AMBRA1	AGO2	LHFPL3	PAX8		SLC7A6OS	PTPRB			IER5	LBR		PPIG	PDIK1L	ZFP2	GM2A		TNRC6B	PCDHGA12		SSR1		RPS6KA5
AMOT	ANKRD52	TERF2	FUBP3	ANKRD52	APOA5	APC2	AMBRA1	AGO3	LMNB2	ATRX		KCND3	TFAP2C			IER5	PPP1R16B		PPIG	CNOT6	ST3GAL5	B4GALT7		NRBP1	PCDHGA2		SLC25A34		SPIB
AMPH	ANKRD52	THUMPD3	FUBP3	ANKRD52	APOB	API5	AMBRA1	AGO3	LPP	SRSF1		FAM49B	SMARCC1			CLIP1	CPEB3		PPIG	AHCYL1	LURAP1L	HPS4		DYRK2	PCDHGA3		MLH1		DPY19L4
AMT	ANO6	TLR6	FUBP3	ANOS1	APOB	APPBP2	AMBRA1	AGO4	LRBA	PRPF4B		GJD2	B3GALNT2			PFN1	PPP1R16B		PLAG1	FAM110B	SLC22A10	PDGFA		ACSL4	PCDHGA5		UBE2D4		LIN52
ANAPC1	ANOS1	TMED7	FZD5	AP1S1	APOBEC3C	APPBP2	AMBRA1	AGO4	LUC7L2	TRAM1		RNF24	PBX1			PFN1	TTLL5		PLAG1	SPPL3	PEG3-AS1	TGM3		SAMD8	PCDHGA7		TVP23C		LRRC3C
ANAPC1	AOC2	TMEM170A	FZD5	AP1S1	APOBEC3C	APPBP2	AMBRA1	AGO4	LY75	MTAP		SDHC	CRK			PHF8	TSC22D2		PLAG1	DLGAP2	SDF2	KBTBD11		PCBP2	PCDHGA8		B4GALT7		ARL17B
ANAPC13	AP1S1	TMEM64	GABRB2	AP1S1	APOBEC3F	APPBP2	AMBRA1	AGO4	M6PR	PPP2R5C		TWF1	HIC2			IL21R	HPRT1		PLAG1	WNT1	GPR82	TMEM259		MSMO1	PCDHGA9		SNAPC3		MCM8
ANAPC15	AP1S1	TNFAIP3	GALNT4	AP1S1	APOL2	APPBP2	AMBRA1	AGO4	MALT1	NKX3-1		IDE	SLC36A4			MYH2	SMARCA5		PLAG1	NOTCH2NL	MTMR1	CCDC170		TAX1BP1	PCDHGB3		ZFP62		MCM8
ANGPTL2	AP1S1	TNFAIP8	GAP43	AP1S1	APOOL	APPBP2	AMBRA1	AGO4	MAN1A1	PICALM		MTMR12	RAP2C			MYH2	SMARCA5		KIF23	PDPK1	SLC6A1	TRIM58		TAX1BP1	PCDHGB7		VCPIP1		OMD
ANGPTL2	AP1S1	TNFAIP8	GAP43	APBA1	APPL1	APPL1	AMBRA1	AGO4	MAN2A1	DDX3X		CHGA	NEXMIF			ATP6V1B1	NUS1		HNRNPDL	LUZP1	LINC00301	TFAP2B		ZBTB37	PCDHGC3		SLC33A1		JPH2
ANGPTL2	AP1S1	TNPO1	GAP43	APBA1	APPL1	AQP6	AMER1	AGPAT1	MAP1B	UBXN4		PHC1	C21orf91			GPR173	GABRB1		HNRNPDL	ANKRD50	SLC16A14	RASGRF1		PCBP2	PKNOX2		SGTB		PGBD4
ANGPTL2	APBA1	TNRC6A	GAP43	APBA1	APPL2	ARCN1	AMER1	AGPAT3	MAPRE1	PGLYRP4		RNF20	SALL4			CC2D1B	C9orf62		HNRNPDL	IGFBP5	GGNBP2	C15orf52		ZNF532	PLEKHO2		RNF8		MTAP
ANGPTL2	APBA1	TNRC6A	GBA	APBB3	APPL2	AREL1	AMER1	AGPS	MARCH6	FOXN3		MAP1LC3B	GDAP1			KRT80	N4BP1		KIF23	RNF144B	GDE1	RFWD3		ZNF264	PNPLA6		PDE7A		MED18
ANKFY1	APBA1	TNRC6A	GLIS1	APBB3	APPL2	ARFGEF1	AMER2	AGPS	MBNL2	GLYAT		MAPK1	GSPT1			KRT80	GABRB1		KIF23	AQP4	TMEM207	TMEM206		SH3GLB1	PPM1E		PCBD2		MASTL
ANKFY1	APBB3	TNRC6A	GLYR1	APBB3	APPL2	ARFGEF3	AMMECR1	AGTPBP1	MBOAT2	YTHDC1		ING5	PLXNC1			KLK10	GCC1		CBX6	ITPKB	ADSL	C10orf85		ZNF264	PPP1R9B		PSMB2		ZNF74
ANKFY1	APBB3	TOP1	GLYR1	APBB3	APPL2	ARG2	AMMECR1	AHCYL2	MED4	TCERG1		SLC5A3	PARP8			CPNE2	BTLA		CDK1	RAB2B	ZNF626	NPAS3		ZNF264	PRKACA		SHOC2		CCR6
ANKFY1	APBB3	TOP1	GLYR1	APBB3	APPL2	ARG2	AMOTL1	AHCYL2	METAP2	SP3		NRP1	OSBPL3			RUNX3	FAM9C		CDK1	PCDH19	PIGT	PATZ1		ZNF805	PRKCA		NAV1		IYD
ANKRA2	APBB3	TOPBP1	GMFB	APBB3	APPL2	ARG2	AMPH	AHCYL2	METAP2	ZNF507		ANKRD13A	SIAH2			RUNX3	NACC2		CDK1	ST7	FAM218A	ADNP2		SKIL	PRPF38B		SHOC2		TIGD6
ANKRD17	APBB3	TOR1AIP1	GMFB	APC2	APTX	ARG2	AMT	AHSA2	MEX3C	PRRC2C		SPCS2	TRIM41			CACNA1C	NACC2		CCNE2	KPNA1	LIN52	DIP2C		CREB1	PTGIS		IGF1		C16orf45
ANKRD28	APBB3	TPM3	GMFB	APPBP2	APTX	ARGFX	AMY2B	AIDA	MEX3C	TMX1		PPP1R3F	SNTB2			SAMD14	GPRC5A		CCNE2	TTBK1	PPP1CB	BRMS1		STK11IP	RAB11FIP5		FAM241A		MRI1
ANKRD28	APC2	TRIM59	GNA13	APPBP2	AQR	ARHGAP19	ANAPC13	AIFM1	MFAP3L	SYNCRIP		H3F3B	CHSY3			PCSK9	GPRC5A		CCNE2	METTL15	RRP1B	PTAFR		RAB10	SENP6		FRRS1		ELK1
ANKRD28	API5	TRIM63	GNB5	APPBP2	ARAP1	ARHGAP20	ANAPC7	AIFM1	MIER3	RAPGEF2		RGS5	KCNAB1			GOSR1	TULP4		CASK	DNM3	ANKRD13A	GPIHBP1		RAB10	SERBP1		EIF2S3		ZYG11B
ANKRD33B	APPBP2	TRRAP	GOLGA7	APPBP2	AREL1	ARHGAP20	ANGPT1	AIFM1	MINDY3	CUL5		SYT11	PURB			CLSTN1	RPS24		CASK	LCOR	ZNF407	IGLON5		RAB10	BCORL1		HSPA2		ZYG11B
ANKRD46	APPBP2	TSC1	GPR89A	APPBP2	AREL1	ARHGAP20	ANGPTL1	AIMP2	MOB4	ASH1L		CDH2	SETD6			CLSTN1	RS1		CASK	CNOT6L	KLHDC3	CTIF		SKIL	INAVA		GSPT1		PTCD3
ANKRD46	APPBP2	TSNAX	GPR89B	AQP6	ARFGAP1	ARHGAP20	ANGPTL1	AJUBA	MPP2	NEUROD2		TBX4	SFMBT1			CBS	GLP2R		CASK	YTHDF3	PXDC1	ZEB2		SKIL	CACNA1C		DNAL1		TDRD1
ANKRD46	APPBP2	TXNIP	GRIA3	AREL1	ARFGAP2	ARHGAP20	ANKAR	AJUBA	MPP5	TLK1		PDZD8	MAK16			RGS19	KDELR1		CASK	ZNRF1	PRPF3	FAM102A		SKIL	CASKIN2		C11orf84		WDR17
ANKRD46	APPBP2	TXNL4A	GRIA4	ARFGEF1	ARFGAP2	ARHGAP28	ANKAR	AJUBA	MSH3	BNIP3L		DCUN1D1	KCNC3			RGS19	FAM49A		AKR1B10	SYNGAP1	RHOT1	REEP6		SKIL	CBLN1		PRPF6		XKR4
ANKRD46	APPBP2	UBALD1	GUF1	ARFGEF3	ARFGEF1	ARHGAP28	ANKFN1	AJUBA	MSN	PAFAH1B1		ZNF280C	STRIP2			HNRNPA3	TK1		ATAD5	BTRC	SOX13	ZBED1		PRRG4	CEBPG		GRK4		ESF1
ANKRD49	AQP6	UQCRFS1	H2AFY	ARG2	ARFGEF1	ARHGAP28	ANKFY1	AK2	MSN	RB1CC1		VLDLR	YOD1			NAT10	ZCCHC14		ATAD5	NEK6	ANKRD29	GPR20		KIAA0232	CLDN11		TFDP2		WDR17
ANKRD49	AREL1	UQCRFS1	HACD2	ARG2	ARFGEF2	ARHGAP28	ANKFY1	AK2	MSR1	MCL1		STK24	MAPK1IP1L			LPCAT3	CKMT1A		DMPK	HDAC5	MARK1	EXTL3		SERF1B	CLDN2		ERO1A		SSTR2
ANKRD49	ARFGEF1	USP34	HAT1	ARG2	ARHGAP10	ARHGAP28	ANKHD1	AK2	MUT	RNF38		FXR1	UBXN4			HEXA	ANKFY1		DMPK	PEG10	METTL13	CHMP7		F2R	CLEC12B		BPNT1		MPLKIP
ANKRD52	ARFGEF3	USP5	HDAC1	ARG2	ARHGAP15	ARHGAP28	ANKHD1	AK2	MUT	PDE1C		PTEN	AKAP2			SAMD9L	SYNRG		DMPK	SNX27	EBNA1BP2	EIF4EBP2		EIF4H	CNNM1		KLLN		RAB10
ANKRD52	ARG2	VAV3	HECA	ARGFX	ARHGAP19	ARHGAP28	ANKHD1	AK2	NAA50	MARCH7		DAG1	TRAF7			SAMD9L	ADORA3		DMPK	CDCA7L	HAS2-AS1	ADAMTS16		EIF4H	CNTNAP1		DSN1		SLC16A10
ANKRD52	ARG2	VAV3	HECA	ARHGAP20	ARHGAP19	ARHGAP32	ANKHD1	AK4	NAB1	FMR1		RBM7	ARHGEF39			PLIN1	CYSLTR2		DMPK	OTOF	ZNF526	MAP2K7		EIF4H	CPLX3		DSN1		SLC16A10
ANKZF1	ARG2	VAV3	HEY1	ARHGAP20	ARHGAP19	ARHGDIA	ANKHD1	AKAP1	NBPF11	HSPD1		PDCD4	DENND5B			MSI1	LIN28A		DMPK	GAS2L1	DHX58	ING5		DPYSL2	DCLK1		KNL1		SLC16A10
ANOS1	ARG2	VAV3	HEY1	ARHGAP20	ARHGAP19-SLIT1	ARHGEF15	ANKHD1	AKAP10	NBPF14	KCTD12		ASCC2	BAHD1			HBS1L	SH3GL2		DMPK	ZNF584	ALDH5A1	KAZALD1		REST	SLC6A17		ZNF324B		SBNO1
ANP32E	ARG2	VAV3	HLTF	ARHGAP20	ARHGAP20	ARHGEF15	ANKHD1	AKAP11	NBPF15	PURA		KIAA1598	CLASP1			NLRC3	SERPINB5		DMPK	PRKY	SP140L	SRPK1		SERF1A	SLC7A8		R3HDM2		RNF170
ANTXR1	ARGFX	VAV3	HLTF	ARHGAP28	ARHGAP22	ARHGEF15	ANKIB1	AKAP11	NDFIP2	FBXW2		XIAP	CREBRF			SYNJ2BP	SERPINB5		AKR1B10	ERAP1	H2BFXP	RPTOR		CAV1	SOX7		BPNT1		RBM23
ANXA8	ARHGAP20	VAV3	HLTF	ARHGAP28	ARHGAP26	ARHGEF38	ANKRA2	AKAP11	NEO1	PRRX1		GPD1L	CSRNP3			MOB1B	CHGA		GPATCH8	KDM2A	DEFB122	PDZD4		ZC3H12C	SPTAN1		UBE2F		RBL1
ANXA8L1	ARHGAP20	VAV3	HNRNPA2B1	ARHGAP28	ARHGAP26	ARHGEF38	ANKRD12	AKAP11	NFIA	CDKN1B		ZNF652	GXYLT1			GXYLT2	CLOCK		GPATCH8	LRFN1	ARF1	JHDM1D		ANKRD33B	SSR1		ZNF490		NFE2L1
AP1S1	ARHGAP20	VAV3	HNRNPDL	ARHGAP28	ARHGAP31	ARHGEF39	ANKRD13A	AKAP11	NFIB	TBL1XR1		LAS1L	KMT5B			NR2F6	NF1		GPATCH8	SEZ6L	DIMT1	PROSER1		ANKRD33B	SYT7		WHAMM		NFE2L1
AP1S1	ARHGAP20	VCAM1	HNRNPM	ARHGAP28	ARHGAP31	ARHGEF7	ANKRD13C	AKAP12	NFIB	NBR1		HNRNPC	MBD1			NR2F6	C16orf58		ARHGDIA	NTRK2	PISD	GRM6		ANKRD33B	TNRC6B		WHAMM		LRAT
AP1S1	ARHGAP20	VCAM1	HNRNPUL1	ARHGAP28	ARHGAP32	ARID1A	ANKRD17	AKAP13	NHLH2	RARB		SREK1IP1	NFIA			EVC	HMGA2		ARHGDIA	ARHGAP28	SPRED2	SHISA9		ANKRD33B	TRIM46		ATP5A1		MAPK1
AP1S1	ARHGAP28	VCAM1	HOXB2	ARHGAP28	ARHGAP39	ARID1A	ANKRD17	AKAP13	NHS	TP53TG3		PDS5A	NRK			TSPYL1	CPEB1		ARHGDIA	IGSF9B	SMARCA4	ZNF541		ANKRD33B	VAMP2		ATP6V1A		KDELR1
AP1S1	ARHGAP28	VCAM1	HOXB2	ARHGAP28	ARHGAP44	ARID1A	ANKRD17	AKAP13	NID1	SRPK2		FAM117B	NRP1			MOB3A	CDC42		ARHGDIA	FKBP1A	ATG7	ROBO2		ZC3H12C	VPS13A		UBE2F		GMEB1
AP1S1	ARHGAP28	WEE1	HRK	ARHGAP32	ARHGAP44	ARID3A	ANKRD17	AKAP13	NIPBL	MUC5AC		AIM1	PALM2-AKAP2			SETD1A	SIAH1		JARID2	NFIX	MBTD1	SLC35E2B		ZC3H12C	VPS37B		POPDC2		GK5
AP3M1	ARHGAP28	XIAP	HSD17B12	ARHGEF15	ARHGAP44	ARID3A	ANKRD17	AKAP2	NKX3-1	CEP170		C1GALT1	PAQR3			HLX	GNAI3		CPEB3	WNT1	CARF	PRICKLE1		ZC3H12C	ZBTB33		RBMS2		GDE1
APBA1	ARHGAP28	ZBTB10	HSPA13	ARHGEF15	ARHGAP44	ARID3A	ANKRD17	AKAP2	NPEPPS	NTRK3		ARL5A	BMP2K			ZNF101	LASP1		CPEB3	APH1A	THNSL1	SDC1		HOOK3	ZDHHC15		ZMYM1		NCBP3
APBA1	ARHGAP28	ZCCHC2	IFFO2	ARHGEF15	ARHGEF11	ARID3A	ANKRD17	AKAP2	NRXN1	RAB21		TFCP2L1	BRWD3			SLC10A6	NACC1		CPEB3	UTY	PCDH17	LSM11		SALL3	ZNF32		RIF1		STXBP2
APBB3	ARHGAP28	ZIK1	IGF2BP1	ARHGEF38	ARHGEF18	ARID3A	ANKRD19P	AKAP2	NSL1	ERBB4		GOT2	CCND2			TAOK1	NRBP1		JARID2	MICAL3	POU2F1	YDJC		SALL3	ZNF444		NUP155		ESYT2
APBB3	ARHGAP32	ZNF117	IL1A	ARHGEF38	ARHGEF37	ARID3B	ANKRD29	AKAP2	NTNG1	MACF1		RAB3GAP2	EIF5A2			SOWAHA	PEA15		JARID2	SPOCK2	RPL37	HIST1H2BF		TTC9	ZNF823		ZMYM1		BROX
APBB3	ARHGEF15	ZNF138	IL1RAPL1	ARHGEF39	ARHGEF5	ARID3B	ANKRD29	AKAP2	NUMB	CLIC4		OSBPL3	EXOC5			PTPA	XPC		JARID2	PATZ1	KDM6A	C17orf105		TTC9	ZSWIM4		TIAL1		CNDP1
APBB3	ARHGEF15	ZNF138	IL1RAPL1	ARHGEF7	ARHGEF5	ARID3B	ANKRD31	AKAP6	NUP153	AMD1		E2F1	EYA4			ADGRB2	ZNF623		CAMSAP1	UBN1	BCL11A	ZNF529		SLC25A44	DDX17		YWHAZ		ALG14
APBB3	ARHGEF15	ZNF208	IMPA1	ARID1A	ARHGEF7	ARID3B	ANKRD34B	AKAP9	NUP153	PAPOLA		PFKFB3	INO80D			ADGRL1	CDK6		CAMSAP1	MRAS	CPEB2	C1orf147		TSKU	DIRAS2		PDF		BROX
APBB3	ARHGEF15	ZNF208	INHBA	ARID1A	ARID1B	ARID3B	ANKRD34C	AKIRIN2	NUP160	LTN1		AL590483.1	INVS			AP1B1	MDM4		CAMSAP1	NEBL	ELAVL2	MACC1		TSKU	DLX6		SNTN		CCDC142
APC2	ARHGEF38	ZNF208	INO80D	ARID3A	ARID2	ARID3B	ANKRD37	AKIRIN2	NUP50	MAT2A		HAS3	MIER3			RHBDD1	PURA		TRIM35	CASZ1	ATG7	FER		FOXC1	DVL3		PAFAH1B2		TECPR1
API5	ARHGEF38	ZNF253	IPO11	ARID3A	ARID2	ARID3B	ANKRD40	AKT2	NUP58	IPO5		ASCC1	PHF8			ASNA1	PLAG1		ATG14	SH2D4B	BDNF	TWF2		FJX1	EDN1		CBFA2T2		VEZT
APPBP2	ARHGEF39	ZNF257	IQGAP1	ARID3A	ARID2	ARID3B	ANKRD49	AKT3	OPHN1	OSBPL9		TSC22D3	PRMT9			BRD2	ZNF284		NNT	SLC25A24	LRRC8D	MAGI2		FJX1	FAM155B		NEGR1		ERGIC1
APPBP2	ARHGEF7	ZNF257	IRS4	ARID3A	ARID2	ARID3B	ANKRD50	AKT3	PAPD5	MBNL2		YWHAQ	PRR14L			CAMTA2	BACE1		FLCN	SOX17	MYT1L	PHF12		C16orf52	FBN1		MRPS17		FLYWCH2
APPBP2	ARHGEF7	ZNF257	JAM2	ARID3B	ARID4B	ARID3B	ANKRD50	AKT3	PAPOLG	DST		ST6GAL2	PRRT2			CAPS	BACE1		FLCN	RALGAPA1	TNRC6B	CENPB		EIF2B2	FOXP4		DSEL		COMMD9
APPBP2	ARID1A	ZNF257	JPH3	ARID3B	ARID5B	ARID5B	ANKRD50	ALAD	PAPPA	CACNG3		TRIM8	DLG2			CBX5	CDK6		FLCN	CHMP1A	MEF2A	HS6ST1		SPRED1	PCDHGA4		CYP20A1		SMG1
APPBP2	ARID3A	ZNF267	KAT2B	ARID3B	ARID5B	ARIH1	ANKRD50	ALAD	PCBP2	THRB		CPEB1	DOK6			SCAMP4	CDK6		NNT	SOX11	PARD3	KIAA1875		NAGK	PCDHGA6		ZNF681		SLC38A9
APPL1	ARID3A	ZNF268	KCTD16	ARID3B	ARID5B	ARL4D	ANKRD50	ALAD	PCBP2	PDLIM5		DPYSL3	RUNX1T1			SEC16A	CDK6		NNT	GALP	SSBP3	P2RY6		SOCS7	PCDHGB1		MORN4		ZNF841
APRT	ARID3A	ZNF268	KCTD5	ARID3B	ARID5B	ARL4D	ANKRD52	ALAS1	PCDH9	PNISR		FOXM1	SAMD4A			SECISBP2L	CDK6		SBNO1	MEST	ADGRL3	KIAA0430		PVR	PCDHGB2		WWTR1		HEYL
AQP6	ARID3A	ZNF273	KDM2B	ARID3B	ARID5B	ARL4D	ANKRD52	ALB	PCMT1	WDFY3		RBMS3	DTNA			SENP2	CDK6		SLC2A3	VIRMA	HOXA5	TEAD1		PVR	PCDHGB4		SLC16A4		F2
AR	ARID3B	ZNF275	KLF6	ARID3B	ARID5B	ARL4D	ANKRD62	ALB	PDS5A	ITGA10		TNKS2	THUMPD3			SFN	CDK6		SLC2A3	RALGAPA1	NTN1	MVB12B		CLIP4	PCDHGB5		NHLRC2		PLEKHS1
ARCN1	ARID3B	ZNF275	KLHL20	ARID3B	ARL1	ARL4D	ANKRD7	ALB	PDS5B	RBM26		HECA	GMFB			SH3BP1	MYB		SBNO1	ST20-AS1	PPTC7	EHMT1		KDM6B	PCDHGB6		TTC9C		PLEKHS1
AREL1	ARID3B	ZNF281	KMT5B	ARID3B	ARL13A	ARL5A	ANKS1A	ALDH1A2	PGRMC1	SLC6A6		WRNIP1	ZC3H7B			SIN3A	ARNT		SBNO1		ZBTB18	PIGG		KDM6B	PCDHGC4		AQP6		PLEKHS1
ARFGEF1	ARID3B	ZNF281	KNL1	ARID3B	ARL17B	ARL5A	ANKS1B	ALDH1A2	PHF3	PCNP		YWHAE	UBE2Z			SMARCD1	HIF1A		NUFIP2		DMGDH	PRDM12		TPM4	PCDHGC5		PLA2G12A		GP2
ARFGEF3	ARID3B	ZNF281	LAMP1	ARID3B	ARL4C	ARL5A	ANO3	ALDH1A3	PHIP	STXBP3		TNIK	MED28			SRF	VEGFA		POM121C		KCNMA1	OMP		NAGK	LYNX1		NDST3		GP2
ARFIP2	ARID3B	ZNF319	LAMP2	ARID3B	ARL5A	ARL5A	ANO4	ALDH1B1	PHYHIPL	CSNK1A1		GPR61	LDLRAD4			CD44	DAPK1		NUFIP2		ZDHHC5	ANKRD63		NAGK	GANAB		PDCL3		DCAF7
ARG2	ARID3B	ZNF426	LARP4	ARIH1	ARMC8	ARL5A	ANO4	ALDH3B1	PIK3C2A	SCP2		PCGF3	NEGR1			CDKN1A	CDCA4		NUFIP2		ZNF423	ACOT11		HMBOX1	SLC12A6		DNAJC10		SIK2
ARG2	ARID3B	ZNF485	LARP4B	ARL4D	ARMC9	ARL5B	ANO4	ALDH8A1	PIK3CA	NR2F2		ST3GAL1	NR3C1			CLU	CCNE1		NUFIP2		ZNF462	PHF1		PTPDC1	SLC9A1		ZSCAN29		ZNF655
ARG2	ARID3B	ZNF485	LCMT1	ARL4D	ARNT2	ARL6IP6	ANO4	ALDH8A1	PIK3CA	NFIB		PARD6B	RAD18			CLUH	RAB1B		LAMP2		PHIP	KIAA0930		BCL2L2	SUSD6		ZSCAN29		POLR2D
ARG2	ARID3B	ZNF485	LCP2	ARL4D	ARPC4-TTLL3	ARL6IP6	ANO4	ALG10B	PIKFYVE	GSTM5		TWIST1	PTCHD1			COL18A1	RAB1B		LAMP2		RORB	FAM109A		UBE2V2	RUNX1		ZNF280C		NKPD1
ARGFX	ARID3B	ZNF485	LDB2	ARL4D	ARPP21	ARL8B	ANO4	ALG2	PIM1	HIPK3		YIPF6	CYTH3			DCAKD	CRKL		LAMP2		TSHZ2	SPNS2		GRK3	DEF8		ZFP30		KRBA2
ARHGAP17	ARIH1	ZNF485	LDHA	ARL4D	ARPP21	ARMC8	ANO4	ALG3	PKN2	ATXN1		HID1	SLC7A14			DCAKD	CRKL		EFNB2		WSB1	SLC38A1		ATXN7L3B	RNASE13		CCDC93		INO80
ARHGAP20	ARL4D	ZNF550	LDHC	ARL5A	ARSA	ARMC8	ANO4	ALG9	PLAGL2	TM9SF3		XPO1	YIPF6			DDA1	FBXW7		EFNB2		XPO7	ZNF704		GRK3	PLP1		OGFRL1		SYNPO2L
ARHGAP20	ARL4D	ZNF550	LDHC	ARL5A	ARSB	ARMC8	ANO4	ALG9	PLAGL2	KCNJ15		TMEM246	ZBTB37			E2F1	GRN		GNAT1		ZNF710	SCRT1		TP53	MMP24		ARSK		TMEM56
ARHGAP20	ARL4D	ZNF550	LEF1	ARL5A	ARSK	ARMT1	ANOS1	ALG9	PLCB1	ANK2		RSF1	SASH1			EIF5A	GRN		RPL14		CRNKL1	NLRP1		VPS50	COQ7		ARSK		TCF23
ARHGAP20	ARL4D	ZNF578	LEPR	ARL5A	ARSK	ARMT1	ANP32A	ALK	PLOD2	CSE1L		FAM63B	SATB2			FAM53C	NFIA		RPL14		ATAT1	CAMKK1		PFKFB2	TCAF1		FSIP2		RNF19B
ARHGAP26	ARL4D	ZNF578	LGI1	ARL5B	ARX	ARMT1	ANP32A	ALKBH5	PNISR	SRPK1		PDE4D	SHPK			FKBP8	NFIA		GNAT1		HOXA1	PITPNA		SLCO5A1	RETREG3		CCDC122		KDELC2
ARHGAP28	ARL5A	ZNF578	LGR4	ARL6IP1	ASAP1	ARMT1	ANTXR2	ALPL	POU3F2	ADAM10		USP44	BLCAP			FOXO6	NFIA		PDCD1		MID1IP1	TRAF3		LLPH	POLE3		MBOAT1		MRPL17
ARHGAP28	ARL5A	ZNF669	LIFR	ARL6IP6	ASB1	ARMT1	ANTXR2	ALS2	PPM1E	YTHDF3		TIFAB	ELOC			GPS1	DICER1		CBX4		MIR375	TMEM201		NRIP3	SLC2A4RG		MBOAT1		KCMF1
ARHGAP28	ARL5A	ZNF669	LIMA1	ARL6IP6	ASB14	ARNT2	ANTXR2	AMBRA1	PPP2CB	KLK2		TMCC1	LMLN			GTPBP1	DICER1		CBX4		MYO1C	PGP		CEP170	ARID1A		DARS2		ANKRD9
ARHGAP28	ARL5A	ZNF669	LIMCH1	ARL8B	ASB6	ARPP19	ANXA10	AMDHD1	PPP3CA	ATF2		MMP16	CALM3			HIGD2A	DICER1		CBX4		NDUFA4	TXNRD3NB		CEP170	AMER1		ZNF724		FAM120AOS
ARHGAP28	ARL5B	ZNF682	LIN54	ARMC8	ASCC2	ARPP19	ANXA2	AMDHD2	PRKACB	PCDHGA1		SLC48A1	ATG14			HOXB6	DICER1		HOXA10		PDZRN3	ABCA13		A1CF	NDRG3		SPTLC3		MYCBP
ARHGAP28	ARL6IP6	ZNF701	LIN54	ARMC8	ASCC3	ARPP19	ANXA2	AMER1	PRKAR1A	CD84		NEK9	ANKH			HSP90B1	AXIN2		PHC3		RAD21	HOOK3		SREK1IP1	EHBP1		TMEM50A		PRR23A
ARHGAP28	ARL6IP6	ZNF701	LIN54	ARMC8	ASIC4	ARPP19	ANXA2	AMER1	PRKAR1A	BCAT1		NFIA	NEDD4L			ING4	AXIN2		PHC3		SEPT8	PTPN21		EMC1	BHLHE41		GLRX2		PRR23A
ARHGAP28	ARL6IP6	ZNF704	LIN54	ARMC8	ASL	ARPP19	AP1AR	AMER1	PRRG1	SLC9A6		AIF1L	STUM			KMT2D	AXIN2		BAZ2A		TTN	NINJ1		WNK3	PALM2		DARS2		ZNF431
ARHGAP32	ARL8B	ZNF704	LINC00189	ARMC8	ASPHD2	ARPP19	AP1S1	AMFR	PSD3	ATP10B		HAPLN1	PCDH1			LASP1	AXIN2		APP		ZNF319	VGLL3		NPNT	CACNA1D		KDELR1		SNTB2
ARHGEF15	ARMC8	ZNF704	LPP	ARMT1	ASXL1	ARRB2	AP1S2	AMIGO3	PSD3	EIF3J		RAD9A	PAK1			MINOS1-NBL1	CYP2C8		PDCD1		DDX50	APC2		TSR1	NKAPL		PLD6		WWC1
ARHGEF15	ARMC8	ZNF704	LRRC8A	ARMT1	ASXL2	ARRDC4	AP1S2	AMMECR1	PSIP1	NRCAM		SIN3A	TMEM192			MNT	CHRM1		PDCD1		DNMT3A	SV2B		TSR1	IGF2BP1		WIPF2		MOGAT1
ARHGEF15	ARMC8	ZNF704	LRRC8A	ARMT1	ASXL3	ARRDC4	AP3B1	AMMECR1	PSIP1	FBXO3		SHISA7	TMEM246			MNT	NOTCH2		PDCD1		AGO3	ATOH7		TSR1	TMEM151A		PPM1D		MOGAT1
ARHGEF38	ARMC8		LRRC8A	ARMT1	ATAD2	ARRDC4	AP3M1	AMMECR1	PTBP2	RBM12		SCO1	PTGER3			SSU72	NOTCH2		PDCD1		IRF2BP2	HIST1H2BD		TP53INP1	SIK2		NECAB3		CLK4
ARHGEF38	ARMT1		LRTM1	ARMT1	ATAD2B	ARRDC4	AP3S2	AMMECR1	PTBP3	WSB1		GPR75	ZNF207			NAB2	NOTCH2		PDCD1		NR4A2	RIMS2		ITGA2	SSX2IP		THAP1		TMEM250
ARHGEF39	ARMT1		LTBP1	ARPP19	ATAD2B	ASAP1	AP4B1	AMMECR1L	PTCH1	DCP2		BMP2K	NONO			NBL1	KLF4		ZNF585B		STAT4	ZBTB8B		SORCS2	FAM216B		THAP1		VSIG1
ARHGEF5	ARMT1		LTN1	ARPP19	ATAD2B	ASAP1	AP4E1	AMOT	PTPRD	FEZ2		KIAA1324	RSF1			NCS1	PRKCE		PRSS21		TET2	HMX3		MARCH4	DESI2		TMEM170B		PLEKHM3
ARHGEF7	ARMT1		LUC7L2	ARPP19	ATAD2B	ASAP1	APAF1	AMOT	PTPRK	DYRK1A		C19orf26	SMG1			NECTIN1	GUCD1		ANAPC13		TNRC6C	HSP90B1		FUT10	TM9SF2		PHLDA3		ARIH2OS
ARID1A	ARMT1		LUC7L3	ARPP19	ATAD3A	ASH1L	APAF1	AMOT	PURB	ADARB1		GOLGA1	TBX2			NFIC	AGO2		RALGAPB		WDR91	PTP4A3		CADM2	ST13		GGCX		PROSER2
ARID3A	ARPP19		LYZ	ARPP19	ATAD3C	ASH1L	APAF1	AMOT	PURB	UBP1		KIAA2022	ASS1			NPLOC4	AGO2		RALGAPB		ZNF148	AKAP17A		ATAD2	LIMK1		IER5		ALG1
ARID3A	ARPP19		MACROD2	ARRB2	ATF3	ATAD2B	APAF1	AMOTL1	PWWP2A	PKNOX2		PLXNC1	BICDL2			NR1H2	AGO2		GSG1		ZNF629	LZTS3		TMEM9B	DHH		CRTAP		ST3GAL2
ARID3A	ARPP19		MAGEB1	ARRDC4	ATF7IP	ATAD2B	APAF1	AMPD3	PYGO1	SUMO1		SESTD1	ANKRD52			NR1H2	RPL27		POLDIP3		ZNF697	ARHGEF7		FUT10	ELOVL2		FZD4		MFSD13A
ARID3A	ARPP19		MAGEE1	ARRDC4	ATF7IP	ATG12	APBB1IP	AMPH	QKI	CA12		MRPL11	ARHGAP44			PALD1	NINJ1		AP5Z1		CAMTA1	RANBP10		AKR7A2	SPEN		KLHL23		C3
ARID3B	ARPP19		MAGEH1	ARRDC4	ATG2A	ATG16L1	APBB2	AMT	R3HDM1	HMGA2		KDM5A	ARID5B			PLD3	METRNL		AP5Z1		AMMECR1	ZBTB46		ZBTB5	NAT16		CEP97		ZNF281
ARID3B	ARRB2		MAGEH1	ARRDC4	ATG2B	ATG16L1	APEH	AMTN	RAI14	COL4A5		CREBRF	BPTF			PLEKHM1	AGO3		CLSPN		CASZ1	PLXNA1		ZBTB5	ZNF629		CEP97		ZNF281
ARID3B	ARRDC1-AS1		MAP3K12	ASAP1	ATG4A	ATG16L1	APLP2	ANAPC1	RAP2A	CAMKV		HEY1	CACNA1E			PPP2R5D	INSIG1		CCDC83		CELF1	SNX21		ZBTB5	NAB2		ZNF726		FLG2
ARID3B	ARRDC3		MAPK6	ASAP1	ATG4A	ATG4B	APOBEC3F	ANAPC5	RAP2C	CRCP		TFAP2C	CALN1			TMEM54	IER3IP1		UGT2B4		CKS1B	PPARD		PRICKLE4	RBFOX2		EMC7		SAR1A
ARID3B	ARRDC4		MAPK9	ASAP1	ATG4A	ATG9A	APOO	ANGEL1	RAP2C	SMARCC1		PPIL2	FAM117B			TOR4A	ZDHHC4		MAP4K2		DIMT1	MPP6		RPS27A	ASXL1		DCTN3		KCNA7
ARID3B	ARRDC4		MAPRE1	ASAP1	ATG4A	ATG9A	APPBP2	ANGPTL2	RBM25	DESI2		MYO10	DCAF12			TRMU	AGO1		MAP4K2		EFNA3	HOXC12		RPS27A	NFASC		PGAM5		KIAA1143
ARID3B	ARRDC4		MAPRE2	ASAP1	ATG4A	ATG9A	APPBP2	ANGPTL7	RCOR1	SCD		ZBTB37	E2F2			WDR45B	CSNK1G2		DECR1		EIF4A1	DLG4		RPS27A	SERTAD2		ZSCAN23		NASP
ARID3B	ARRDC4		MAPRE2	ASCC3	ATG4A	ATL2	APPBP2	ANK1	RDX	SLBP		RNF150	ELMSAN1			ZFP36	MRPL2		ZBTB10		EPHB1	ZNF276		RPS27A	SLFN13		TIMM50		RUNDC1
ARID3B	ASAP1		MAPRE3	ASH1L	ATG5	ATL2	AQP2	ANK1	REPS2	KRAS		STIM2	CELSR3			ZNF410	ADD2		YWHAQ		GOSR2	FA2H		RPS27A	SNX29		ALDOA		BCL2L15
ARID3B	ASAP1		MAPRE3	ASH1L	ATG9A	ATP10D	AQP2	ANK1	RFFL	EDDM3A		SLC36A4	CNKSR3			CCSER2	MRPL12		USP48		KDM5C	CD244		RPS27A	TSKU		DUOX2		C3orf62
ARID3B	ASAP1		MBD1	ATAD2B	ATL2	ATP13A3	AQP3	ANK1	RIF1	NTRK2		GPR107	CRKL			CLSTN2	C21orf58		USP48		MEX3B	TYRO3		TRIP10	PTPN18		MRPS16		SLC35E1
ARID3B	ASAP1		MBTD1	ATAD2B	ATL2	ATP2A2	AQP4	ANK1	RIMBP2	GULP1		RAP2C	CRYBG1			GIPC1	GANAB		SALL1		NAA30	TAS1R1		SLC22A23	C1QTNF1		SNTG1		MRPS25
ARID5B	ASB14		MCFD2	ATG12	ATL2	ATP2A2	AQP4-AS1	ANK2	RNASE4	TMEM45A		KDSR	EPOR			GPRC5B	TUBA1B		RUNX1T1		NEB	IRGQ		TMEM64	PCDHB13		TRAPPC2		PTPDC1
ARIH1	ASCC3		MCL1	ATG16L1	ATL3	ATP2A2	AQP9	ANK2	ROBO1	KIAA0232		FAM135B	FAM155B			MDK	SNX8		RTN4		NHSL2	SERPINB5		TFAM	WASHC4		CDKL1		LYRM4
ARL15	ASCC3		MDM1	ATG16L1	ATP13A1	ATP2A2	AQP9	ANK3	RORA	DSE		EPN2	FLNC			MSC	DHX16		SALL1		PRPF8	XRN1		TFAM	GUCA1B		POLR2J3		COL13A1
ARL4D	ASH1L		MDM4	ATG16L1	ATP13A2	ATP2B1	AR	ANK3	RPGRIP1L	BSN		ZBTB8A	GPR88			MYBL2	ATXN1L		PNISR		RREB1	TANC2		TFAM	UNC13A		CPE		ACOT9
ARL4D	ASH1L		MDM4	ATG4B	ATP1B2	ATP2B1	ARF6	ANK3	RPS6KA3	GLS		ONECUT3	FOXM1			NIPAL3	TUBB		PNISR		TANC2	WNK2		TFAM	HOXB5		TNS4		GPR155
ARL4D	ASPM		MDM4	ATG9A	ATP1B2	ATP2B1	ARF6	ANK3	RRP8	WWP1		FUT9	FRMPD4			SLC6A4	BABAM1		PAG1		TNPO1	TRIM27		SMIM13	OVOL2		TOR1AIP1		RNF216
ARL4D	ATAD2B		MED1	ATG9A	ATP1B2	ATP2B3	ARF6	ANK3	RRP8	TRIM2		ZNF516	IPO7			TXNIP	PCSK5		PHLPP2		USP9X	CDCP1		SMIM13	NECTIN1		HRH1		MAFF
ARL5A	ATAD2B		MEMO1	ATG9A	ATP1B4	ATP2B3	ARFGEF1	ANKDD1A	RSBN1	AAK1		BCAT1	IFT57			LHFPL4	RPAIN		PAG1		WNT10A	C2orf82		SMIM13	SMARCC2		HSPA14		ANKRD36
ARL5A	ATG12		METAP2	ATL2	ATP2A2	ATP2B4	ARFGEF2	ANKDD1B	RSL24D1	PLA2G4B		TMEM167B	ITGB3			CCL22	PHGDH		MBD4		ARMC1	ZNF331		SGPL1	PDSS2		ZWINT		ST3GAL1
ARL5A	ATG16L1		MEX3B	ATL2	ATP2A2	ATP2B4	ARFGEF3	ANKFN1	RTF1	CPD		ZNF292	NCDN			KHSRP	RPSA		NUCKS1		C11orf57	KIF26A		SGMS1	CELF3		GALNT2		FANCC
ARL5A	ATG16L1		MFAP3	ATP13A3	ATP2A2	ATP2B4	ARFIP1	ANKFY1	RTKN2	LTBP2		GNS	KAT6B			ATG2A	ZADH2		NUCKS1		CASC4	OSBP		PXK	ANKRD52		C1orf147		DNAJB13
ARL5B	ATG16L1		MFN1	ATP2A2	ATP2A2	ATP2B4	ARFIP1	ANKFY1	RYBP	AZIN1		KCTD9	KDM5A			ZBTB7A	TCF19		LRRFIP2		FHL1	AKAP13		PXK	PTPRO		UPK3BL1		THAP6
ARL6IP1	ATG4B		MISP	ATP2A2	ATP2B1	ATP6	ARFIP1	ANKFY1	SCAF8	SAMD4A		SOBP	KIAA0368			ZBTB7A	FAM207A		MKX		GABRB3	SV2C		PXK	SEMA6A		ZNF485		XPO5
ARL6IP6	ATG4C		MLLT3	ATP2A2	ATP2B1	ATP6V1B2	ARFIP1	ANKFY1	SCD	SERP1		PCSK1	MANEAL			TMEM109	TM9SF1		LRRFIP2		GPC6	ADCY9		PXK	DMWD		FAIM2		KIF6
ARL6IP6	ATG9A		MMS22L	ATP2A2	ATP2B1	ATP6V1C1	ARFIP1	ANKFY1	SCN1A	PLCB1		VPS36	MARCH9			HIC1	COPS7A		KPNA3		H2AFY2	TBC1D3F		PTGFRN	MUC3A		TRIM25		MED29
ARL8B	ATG9A		MOB4	ATP2A2	ATP2B1	ATP6V1F	ARG1	ANKFY1	SCN3A	SMARCA1		RMDN3	MEIS2			DAZAP2	PSMB6		HIGD1A		KLF14	TBC1D3		NPAT	PSAP		PDE12		SERP1
ARMC8	ATG9A		MORF4L1	ATP2A2	ATP5B	ATP6V1F	ARG1	ANKHD1	SCN8A	HEPH		ABHD14B	NEK9			DAZAP2	WDR6		KPNA1		MED12L	LLGL1		PITPNA	NKX3-1		SLC1A2		SPTLC3
ARMC8	ATL2		MORF4L2	ATP2A2	ATP6V0A2	ATP6V1F	ARHGAP10	ANKHD1-EIF4EBP3	SEC14L5	SCN3B		BMP6	MGRN1			FOXC1	GNS		KPNA1		MEX3A	CD2BP2		NIN	ADARB1		ZNF582		MED7
ARMC8	ATL2		MORF4L2	ATP2B1	ATP6V0A2	ATP6V1F	ARHGAP12	ANKIB1	SEL1L3	SOX2		ZSWIM6	NIPAL1			DCAF7	GNS		HIGD1A		OSR1	ATXN3		NIN	NONO		CYB561A3		RRP36
ARMC8	ATP13A3		MPP5	ATP2B1	ATP6V0A2	ATP6V1G1	ARHGAP19	ANKIB1	SEMA3A	PYY2		GPBP1	MMP16			FOXC1	GNS		FBXL20		PRDM13	TMEM92		NETO2	GTDC1		PPEF2		ACTR5
ARMT1	ATP2A2		MPST	ATP2B1	ATP6V0A2	ATP6V1G1	ARHGAP20	ANKIB1	SEMA6A	MYO1E		PLCG1	MOB3C			FOXC1	GNS		HCFC2		RRS1	ASB16		NFIB	MAP1A		PPEF2		SPECC1
ARMT1	ATP2A2		MSANTD2	ATP2B1	ATP6V0B	ATP6V1G1	ARHGAP20	ANKIB1	SEMA6A	KLK10		APBB2	ONECUT3			EIF5AL1	GPR89B		HCFC2		SALL3	FOXK1		NFIB	ARHGDIA		SLC1A2		IFNAR2
ARMT1	ATP2A2		MSI1	ATP2B3	ATP6V0C	ATP8B1	ARHGAP20	ANKIB1	SEMA6D	NAV3		LRRC4	SH2D4B			EIF5AL1	TMEM87A		GRB2		SLC25A46	KAT7		NETO2	DCTN1		IRAK3		NRF1
ARMT1	ATP2A2		MTOR	ATP2B3	ATP6V0E1	ATP8B4	ARHGAP20	ANKLE2	SEP15	POM121		SERBP1	PPP1R16B			EIF5AL1	CAV1		GRB2		ZFAND3	OLFML2A		MLLT1	MAZ		WSB1		AGO3
ARMT1	ATP2A2		MTR	ATP2B3	ATP6V0E2	ATPAF1	ARHGAP20	ANKMY2	SEPHS1	ABLIM1		TBX18	PRKG1			ARIH1	FOXO1		FASN		ZNF366	SKIDA1		MAP3K2	NEUROD2		TTC39B		G6PD
ARPP19	ATP2A2		MTSS1L	ATP2B4	ATP6V1A	ATPAF1	ARHGAP20	ANKMY2	SEPHS1	ABI1		CACNA1E	RHPN2			ARIH1	CDK8		FKBP1A		ZNF644	GNL3L		MAP3K2	SASH3		CCL22		ISY1-RAB43
ARPP19	ATP2A2		MYEOV	ATP2B4	ATP8B1	ATPAF1	ARHGAP20	ANKRA2	SEPHS1	DST		ZC3H7B	RIMS4			SFRP1	OPRM1		FASN		ZNF689	CELSR2		M6PR	ARF1		UBE2N		KCNK5
ARPP19	ATP2B1		MYL12A	ATP2B4	ATP9B	ATPAF1	ARHGAP20	ANKRD11	SEPT7	EML4		MOB3B	RTKN2			RGS6	LATS2		CACUL1		ZNF771	DST		M6PR	STIP1		DOCK7		KIAA0100
ARPP19	ATP2B1		MYNN	ATP2B4	ATPIF1	ATXN1	ARHGAP21	ANKRD11	SERTAD2	MBNL2		DLGAP4	SHISA7			GTPBP4	SNCG		CLIP4		EVI5	C1orf198		M6PR	MAP7D1		LZTR1		MAFG
ARPP19	ATP2B1		MYNN	ATP6	ATRIP	ATXN1	ARHGAP27	ANKRD12	SGO1	PNISR		TSHZ3	SKAP2			TMPRSS5	SNCG		CLIP4		IFT122	NFIX		M6PR	AKAP6		TIMM10B		MAPK8IP3
ARPP19	ATP2B1		NAA15	ATP6V1A	ATRN	ATXN1	ARHGAP27	ANKRD13B	SH3TC2	SKIDA1		MFN1	SND1			ARRB1	CNNM2		C11orf24		KMT2B	MFI2		HSPA8	NTRK3		TMEM67		MLF2
ARRB2	ATP2B1		NCBP1	ATP6V1C1	ATRX	ATXN1	ARHGAP32	ANKRD13C	SHOX2	AP3S1		BCKDK	SOGA3			FTSJ3	JAK1		CDK17		KMT2D	ACVR2B		KLF6	PCDHGC3		SRPK2		MLF2
ARRDC4	ATP2B3		NCK1	ATP6V1F	ATRX	ATXN1	ARHGAP5	ANKRD17	SKIL	ATF1		KIAA1549	SON			PRR12	IL6		CDK17		PPIG	GPRC5B		KLHL28	SLC6A6		SUMO2		NIPA2
ARRDC4	ATP2B3		NDST1	ATP6V1F	ATXN1	ATXN1L	ARHGAP5	ANKRD20A2	SLAIN1	CDK13		TANC2	ULK1			C6orf106	PLEKHA1		C11orf24		RGS3	KBTBD12		KLHL28	BPIFA1		SAMD5		RAB43
ARRDC4	ATP2B3		NDST1	ATP6V1F	ATXN2L	ATXN1L	ARHGAP5	ANKRD20A3	SLC12A2	CHD9		SH3KBP1	SYNPO			ENTHD1	PLEKHA1		AMOT		SCAMP1	PRDM15		KLHL28	GPI		SEMA7A		RBM38
ARRDC4	ATP2B4		NEDD9	ATP6V1F	ATXN7	ATXN1L	ARHGEF10	ANKRD20A4	SLC16A7	CNIH1		ATRX	TANC2			HLA-A	PLEKHA1		ASH1L		SIX1	MNT		KLHL28	PKM		SAMD5		REXO1
ASAP1	ATP2B4		NEURL4	ATP6V1F	ATXN7L3	ATXN2	ARHGEF33	ANKRD28	SLC2A1	CUL5		MORC4	TBL1X			PABPC1L2A	PLEKHA1		ASH1L		SIX2	GBA		ICMT	ATRX		S1PR1		RPRD1B
ASAP1	ATP2B4		NEURL4	ATP6V1G1	ATXN7L3	ATXN2L	ARHGEF37	ANKRD36	SLC30A5	MICU3		PCDH19	TMEM43			PABPC1L2B	PLEKHA1		SLC29A1		SLC25A28	GOPC		ICMT	KLK2		RASGRP3		SH3GL1
ASAP1	ATP2B4		NFIA	ATP6V1G1	ATXN7L3B	ATXN7L2	ARHGEF5	ANKRD40	SLC35A1	FUBP1		THUMPD3	KIAA1549			PABPC1L2B	SNTB2		SLC29A1		SP9	SLC17A9		HSPA8	SETD5		PIKFYVE		SMCR8
ASAP1	ATP2B4		NFIA	ATP6V1G1	AUNIP	ATXN7L2	ARHGEF7	ANKRD42	SLC38A2	FUBP3		TLK2	C7orf55-LUC7L2			PABPC1L2B	MTFR1L		ZNF267		THRA	FADS6		HSPA8	PPP2R1A		RBM12B		SMCR8
ASAP1	ATP6		NFIA	ATP8B4	AURKA	ATXN7L3	ARHGEF7	ANKRD44	SLC39A10	HIPK3		CBL	HLCS			PABPC1L2B	ARIH1		MTHFR		TRPM7	GLTSCR1		HSPA8	BRD4		PLEKHA3		AK3
ASAP1	ATP6V1B2		NFIB	ATPAF1	AURKB	ATXN7L3	ARHGEF9	ANKRD45	SLC43A2	HOXA5		KCNC3	IDE			PABPC1L2B	ARIH1		OSCAR		ZNF827	KIAA1467		FBXL5	HGH1		PHF7		AKAP5
ASCC3	ATP6V1C1		NFIC	ATPAF1	AUTS2	ATXN7L3	ARID3B	ANKRD52	SLC4A4	ISL1		SMG7	ZNF804B			PABPC1L2B	ZDHHC16		OSCAR		FGFRL1	THUMPD3		GPR157	HMGA1		KIF5A		ALOX5AP
ASCC3	ATP6V1F		NFKB1	ATPAF1	AVL9	ATXN7L3B	ARID4B	ANKRD52	SLITRK5	MARCKS		ETV1	KLF7			PABPC1L2B	TARBP2		FAM229B		IGF2	NOS1		GPR157	PEA15		PHF13		APOBEC3A
ASH1L	ATP6V1F		NKX3-1	ATPAF1	AVL9	ATXN7L3B	ARID5B	ANKRD52	SMC1A	MFHAS1		NR4A2	LRP6			PABPC1L2A	TARBP2		EPM2AIP1		MNT	TRAF7		GPR157	RARB		NUP43		ZNF320
ASH1L	ATP6V1F		NMRAL1	ATPAF1	AVL9	ATXN7L3B	ARL15	ANKS6	SMCO1	MYLIP		ATXN3	OTUD3			PABPC1L2A	DYRK2		EPM2AIP1		RUNX3	ARHGEF39		FBXL5	CACNG3		NDUFA4P1		ARSA
ASIC1	ATP6V1F		NOTCH2	ATXN1	AVL9	ATXN7L3B	ARL6IP1	ANO3	SMG7	NHS		INO80D	LUC7L2			PABPC1L2A	DYRK2		ZNF704		SLC16A14	SLC9A2		FBXL5	HOXB5		MPRIP		ZNF347
ASNA1	ATP6V1G1		NOTCH2	ATXN1	AVL9	AURKB	ARL6IP1	ANO3	SNX13	NOL4		PRR14L	NAA40			PABPC1L2A	FCF1		SSU72		SLC25A26	UBE2F		FBXL5	FXYD5		MARCH6		BORCS7
ASPA	ATP6V1G1		NOTCH2	ATXN1	AVL9	AURKB	ARL6IP1	ANO3	SOS1	PLPP1		FLRT3	AGPS			PABPC1L2A	SNTB2		DNAJC10		ZNF767P	MAFF		FBXL5	NECTIN1		LRRC15		C4orf19
ASPSCR1	ATP6V1G1		NOTCH2	ATXN1	AVL9	AURKB	ARL8B	ANO3	SPAM1	RBM26		FZD3	RPRD2			PABPC1L2A	RPS6KB1		TPM3		NR1D2	NOVA2		FBXL5	TBC1D10B		NCKAP5		CCDC170
ATAD2B	ATP8B4		NPAT	ATXN1	AXL	AXDND1	ARL8B	ANO3	SPAM1	RECK		PDE3B	SDK1			LDB1	C16orf72		YRDC		ISCU	AURKA		FAM160B1	SHC1		HOXA9		CISD2
ATAD2B	ATP8B4		NPLOC4	ATXN1L	AXL	AZIN1	ARL8B	ANO3	SPTBN1	RND3		EIF4B	ZMYM4			AFF2	C16orf72		TPM3		NPTX1	TRIM25		FAM160B1	PCDHGA1		IER3IP1		CORO7
ATAD3B	ATPAF1		NPLOC4	ATXN1L	AXL	B3GALT1	ARL8B	ANO3	SPTSSA	SSFA2		JAKMIP3	ACVR2B			AFF2	C16orf72		TMEM161B		GGNBP2	SOX8		FAM160B1	YPEL5		GPR180		DBT
ATE1	ATPAF1		NPM1	ATXN2	AXL	B3GAT1	ARL8B	ANO3	SRPK1	TGIF1		PPARGC1B	ADARB1			AFF2	C16orf72		RAB23		SEMA5B	FBXL18		CSNK1A1	PLEC		GRSF1		DOCK11
ATG12	ATPAF1		NPNT	ATXN7L2	AZIN1	B3GAT3	ARMC1	ANO3	SRPK2	ZHX1		NR3C1	USP20			AFF2	VPS4A		TM7SF3		STAG3L1	POU2F2		ERGIC2	SLC22A14		GPC4		ECE1
ATG16L1	ATXN1		NRCAM	ATXN7L3	B3GALT5	B3GAT3	ARMC8	ANO3	SRPK2	ZNF521		C1orf95	TERF2			TTF2	VPS4A		TAF13		GOLPH3	CLUAP1		F3	CALCOCO1		CDK2		EEF2K
ATG16L1	ATXN1		NRCAM	ATXN7L3	B3GALT5	B3GNT2	ARMC8	ANO3	SRRT	EPC2		RAB18	BCAT1			ARHGEF2	VPS4A		TAF13		ELOVL6	TSC1		F3	DNAJB5		GJD3		EMC3
ATG16L1	ATXN1		NRCAM	ATXN7L3	B3GNT2	B3GNT2	ARMC8	ANTXR1	SRRT	AGPS		CNBP	FZD3			TMEM81	VPS4A		RACGAP1		EPB41L1	ZNF562		F3	SORBS3		CORO2A		FAM210B
ATG4B	ATXN1		NRCAM	ATXN7L3B	B3GNT2	B3GNT2	ARMC8	ANTXR1	SRRT	EIF3A		SLCO1A2	GABPB2			ZMAT5	SOWAHC		PTPRD		SIN3A	TRIM67		F3	ARID1A		ANKFY1		FFAR1
ATG4B	ATXN1		NRXN3	ATXN7L3B	B3GNT2	B3GNT2	ARMC8	ANTXR2	SRRT	EPHA7		CCND2	GNAL			IDS	SOWAHC		SZRD1		ACVR1B	DLGAP4		F3	MYO9B		BRCC3		FUT11
ATG9A	ATXN1L		NUDT9P1	ATXN7L3B	B3GNT5	B3GNT7	ARMC8	AP1G1	SRSF3	SKIV2L2		CHST7	HACD3			ABCC5	UBR3		SZRD1		SDF2	HTRA3		CSNK1A1	CAMKV		ARL5A		FUT11
ATG9A	ATXN1L		NUP58	ATXN7L3B	B4GALNT3	B3GNT7	ARMC9	AP1S2	SSR1	FCHO2		SS18	NSUN3			ABCC5	NUP50		PRKAA1		TTC13	MBD3		COIL	MSN		CBX5		GALNT6
ATG9A	ATXN2		NUP93	AURKB	B4GAT1	B4GALT6	ARMT1	AP2A1	STAM2	ABCF2		PPP1R11	ORC2			ABCC5	YWHAH		PRKAA1		CHD1	FANCA		COIL	FMO2		PAK4		GPR161
ATG9A	ATXN2L		NUTF2	AURKB	B4GAT1	B4GAT1	ARNT	AP2A1	STK17A	ARL5B		IRAK2	SMAP2			ABCC5	B3GNT2		KANK1		SACM1L	CBFA2T2		COIL	PRRX1		ALG9		GPR75
ATL2	ATXN7L2		NXPE3	AXDND1	BACE1	B4GAT1	ARNT	AP2A2	STK39	ZNF326		RAP2B	ZBTB16			KCTD2	B3GNT2		LURAP1L		SEC24B	DUSP8		COIL	CFP		EBNA1BP2		GPSM2
ATL2	ATXN7L3		NXPH1	B3GALT1	BACH2	B4GAT1	ARNT	AP2A2	STX16	DLC1		TNRC6C	CREB3L2			IGF2R	ACVR2B		PRDM4		RAPGEF2	GIGYF1		COIL	KCTD20		CPM		GRSF1
ATOX1	ATXN7L3		NXT2	B3GAT1	BAG6	B4GAT1	ARNT	AP2B1	STX6	DAZ1		DNAJC16	RNF150			TRNT1	ACTR2		PLPP3		SEH1L	ECE1		COIL	BSN		OLR1		HEATR5A
ATP13A3	ATXN7L3		ORC3	B3GAT3	BAHCC1	B4GAT1	ARNT2	AP2B1	SYT11	PAPOLA		WAC	SENP5			NOL10	PLEKHF2		KANK1		MARCH7	RPL37		CHSY1	MINK1		CHMP1B		IFITM1
ATP1A1	ATXN7L3B		ORC3	B3GAT3	BAHD1	BACE2	ARNT2	AP3B2	SYT13	STAG1		S1PR1	TSC1			KLC1	SLAIN2		HIST2H2BE		KRAS	POM121		CNOT6L	SEMA4G		CHMP1B		KLHL7
ATP2A2	ATXN7L3B		OSBPL8	B3GNT2	BARX1	BACE2	ARNT2	AP3M1	TACC1	KHDRBS3		PTPRB	ZDHHC3			LCOR	CALU		CREBL2		YES1	HOXB6		CNOT6L	PCDHGA12		AGAP9		KRI1
ATP2A2	ATXN7L3B		OTUD4	B3GNT2	BAZ2A	BACE2	ARPC1A	AP3M1	TAF9B	PAPD4		SMARCC1	TGFBR1			ARID1A	USP42		EXT1		KLHDC10	ARMC5		CNOT6L	MACF1		MICA		LYN
ATP2A2	ATXN7L3B		OTUD7B	B3GNT2	BAZ2B	BACH1	ARPP19	AP3M1	TANC2	STAG2		KLHDC10	THSD7A			ASS1	USP42		GPR27		NFIB	GDF7		CNOT6L	PTOV1		KCNK16		MAPKAPK5
ATP2A2	AURKB		OXSR1	B3GNT7	BBC3	BACH1	ARPP19	AP3M1	TAOK1	ABHD17C		PIK3R1	DNAJC3			ATP2B1	USP42		GPR27		PSAP	ZNF341		ATL3	TRIM28		LY6G5B		MGAT1
ATP2A2	AURKB		PAFAH1B1	B3GNT7	BBC3	BACH1	ARPP19	AP3M1	TAOK1	MET		PDE10A	ACAP2			BTBD10	PLEKHF2		CYP26B1		GGNBP2	HNRNPUL2		BSCL2	AKAP11		ANGPT4		MLXIP
ATP2A2	AURKB		PAK2	B4GALT6	BBC3	BACH1	ARPP19	AP3M2	TAOK1	COL4A5		NPFFR1	ADGRL1			C16orf52	PAFAH1B2		CYP26B1		SRSF11	TMEM8A		BBX	ITGA10		UQCRQ		MOGAT3
ATP2B1	AXDND1		PAK5	B4GAT1	BBC3	BACH1	ARPP19	APBA1	TAOK1	ASH1L		BRWD3	LPIN3			CSNK1A1L	LCOR		CNKSR3		PPP3CA	GABRQ		BBX	CALM3		LRRC47		MPRIP
ATP2B1	B3GALT1		PALM2	B4GAT1	BCAP29	BACH1	ARPP21	APBA1	TAOK1	TSHZ3		DHX40	GMEB1			CUL2	OGT		CREBL2		CREBBP	C2CD2L		BBX	SCAMP5		WDR75		MREG
ATP2B1	B3GAT1		PARVA	B4GAT1	BCAR1	BACH1	ARPP21	APBA1	TAPBP	CELSR2		ULK1	PPM1H			LCORL	OGT		TUBB2A		GABARAPL1	RP11-383H13.1		BBX	MYH14		RD3		MRPS23
ATP2B1	B3GAT3		PCCA	B4GAT1	BCAR3	BACH1	ARPP21	APBB3	TARDBP	CYP46A1		ARID5B	CHMP7			PPP4R3B	OGT		BTN3A3		CELF1	ZNF468		BZW1	SRRM2		FGFR1OP		MSRB1
ATP2B3	B3GAT3		PCDHB9	BACE2	BCKDK	BACH1	ARR3	APC	TDG	CDPF1		PALM2-AKAP2	TAOK1			UBR3	TNRC6B		ARHGAP12		ZNF451	EFNB2		ANKRD50	AP2M1		PATJ		NOL10
ATP2B3	B3GNT2		PCGF3	BACE2	BCL11A	BACH1	ARRDC3	APC2	TFAP2A	TBC1D22B		DLG2	ADCYAP1			WDR48	TNRC6B		ARHGAP12		ATR	C4orf50		ARHGAP1	UBE2D3		ZNF770		NUDT3
ATP2B4	B3GNT2		PDCD6	BACE2	BCL2L11	BAHCC1	ARSB	APH1B	THRB	NOL7		B3GALNT2	MEX3A			CSNK1A1	FGFRL1		ARHGAP12		SUZ12	REXO1L1		ARHGAP1	ATP10B		ZNF770		ORC1
ATP2B4	B3GNT2		PDE3A	BACH1	BCL2L11	BAHD1	ARSJ	APLN	TLK2	QRICH2		PPP1R16B	MINDY3			MAP1B	CREBRF		CA8		MBNL2	TTPAL		ARHGAP1	GPR137		TMEM216		PIK3R2
ATP2B4	B3GNT7		PDHA1	BACH1	BCL2L11	BAHD1	ARSK	APLN	TMBIM4	ZFYVE26		DOK6	WIPF2			MARK1	SLC30A7		OSBPL3		VAMP7	MGRN1		AKAP11	EPHB3		APOBEC3F		POLD4
ATP2B4	B3GNT7		PFKM	BACH1	BCL2L11	BAHD1	AS3MT	APLN	TMEM123	SPTY2D1		AKAP2	TLL2			THRA	PAFAH1B2		KRT33B		PTPRK	FAM168A		AKAP11	THRA		APOBEC3F		PRPF38A
ATP6	B4GALNT3		PHACTR2	BACH1	BCL2L11	BAX	ASAH2	APLP2	TMEM123	CLUH		ELMSAN1	PPARGC1B			ZFHX3	HIC2		KIAA1456		CELF2	IL6R		AKAP11	ATAT1		APOBEC3F		QSOX1
ATP6V0A1	B4GALT6		PHACTR3	BACH1	BCL2L11	BAZ1B	ASAH2B	APOBEC3C	TMEM126B	ESAM		NRK	SLIT3			MSI2	CDADC1		MSANTD4		SETD5	PTK6		AKAP11	PNPLA6		ELP6		RACGAP1
ATP6V1C1	B4GAT1		PHC2	BACH1	BCL2L11	BBX	ASAP1	APOBEC4	TMEM135	CCDC88A		FAM188A	CHIC1			SETD5	FZD6		LANCL1		NAP1L1	BRF1		AKAP11	ERGIC3		GUF1		SEC14L4
ATP6V1F	B4GAT1		PI4KB	BACH1	BCL2L11	BBX	ASAP1	APP	TMEM182	OSCP1		ANKRD52	MTF2			SRSF1	CAB39		HNRNPA2B1		ABLIM1	TIMP2		AKAP11	BMP1		CRIPT		SIGLEC6
ATP6V1F	B4GAT1		PICALM	BACH1	BCL2L11	BCAP29	ASAP1	APP	TMEM260	HSDL2		RAB2A	HIF1AN			TASP1	FGF2		SLC25A12		PPP1CB	RP11-47I22.3		AKAP11	GRIN1		SECTM1		SLC10A3
ATP6V1F	B4GAT1		PIGA	BACH1	BCL2L11	BCAP29	ASAP1	APPBP2	TMEM30A	INTS6		MEIS2	ETFBKMT			WTAP	FZD6		SLC25A12		BAZ2B	GIT1		ZFYVE26	IGFBP5		SECTM1		SMYD4
ATP6V1F	BACE2		PIK3R1	BACH1	BCL2L11	BCAT1	ASB11	APPL1	TMEM33	CCDC86		KLHL15	TGFBR2			PHTF2	FZD6		ZBTB16		SERTAD2	SLC7A1		ZNF652	VAT1		NOX5		TFDP2
ATP6V1F	BACE2		PISD	BACH1	BCL2L11	BCAT1	ASB15	APPL1	TMTC3	CCNL1		DCUN1D3	TNKS			NAA15	CDC42SE2		DLGAP3		RECK	CAMK1D		ADAR	RABGAP1		TTC28		TIMM50
ATP6V1G1	BACE2		PITPNM2	BAHD1	BCL2L11	BCAT1	ASB15	APPL1	TMX1	NUDT21		CRK	CPOX			KIR3DX1	ZNF449		SMDT1		RHOQ	NPTX1		ADAR	AKT3		SLC35E2		TUBD1
ATP6V1G1	BACH1		PITPNM3	BAHD1	BCL2L11	BCAT1	ASB8	AQP11	TNFRSF10B	HACE1		SLC22A3	ATRX			CSNK1A1	PPP2R5C		CCDC80		ROCK2	ARSK		ZNF70	ELN		WDR55		UROS
ATP6V1G1	BACH1		PITPNM3	BAHD1	BCL2L11	BCAT1	ASB9	AQP11	TNKS	SNRPD2		CYTH3	PDK3				NUCKS1		THRAP3		LEPROTL1	RNF216		ZNF70	PKNOX2		WDR31		VDR
ATP8B4	BACH1		PLCB4	BAX	BCL2L11	BCAT1	ASCC3	AQP11	TPD52	TP53TG3		LDLRAD4	GOLGA3				SETD1B		RAPH1		LAMP1	RBBP9		ZNF70	BCAT1		WDR31		VWC2
ATPAF1	BACH1		PLCD1	BAZ1B	BCL2L11	BCL2L1	ASCC3	AQP11	TRIM33	TP53TG3B		TRIM41	DCUN1D3				PPP2R5C		CCNT1		ARMC1	LGI2		ZFYVE26	ERBB3		HAUS5		ZNF106
ATPAF1	BACH1		PLCD1	BAZ2B	BCL2L12	BCL2L1	ASF1A	AQP11	TRIM8	TP53TG3C		TLL2	IL6R				MTMR3		ZNF391		MAP4K4	IGF2		SLC30A1	PCGF2		YES1		ZNF154
ATPAF1	BACH1		PLCD1	BBX	BCL2L12	BCL2L1	ASF1A	AQR	TUBGCP3	EIF4G3		PHF8	KIAA1324				FAM103A1		VAV2		WIPF1	PSD		SLC30A1	PSMD3		TMEM236		ZNF226
ATPAF1	BACH1		PLOD2	BBX	BCL2L2	BCL7A	ASF1A	ARAF	TUG1	GOLGB1		ENPEP	KIN				SLCO3A1		XKR7		KLF9	FAHD2A		PTP4A1	ERBB4		SLC38A7		CALCOCO2
ATXN1	BACH1		PMS1	BCAP29	BCL2L2	BCL7A	ASF1A	ARCN1	UBE2B	RHOBTB1		GMEB1	TBX18				RAB10		WNK3		PPP1R2	CC2D1A		PTP4A1	CD84		PIP4P2		FAM9B
ATXN1	BACH1		PNISR	BCAP29	BCL2L2	BCL7A	ASF1A	ARCN1	UBE2D2	AIMP2		CCDC80	IKZF1				RAB10		TGFBR3		VEGFA	RIPK1		PTP4A1	TAGLN2		TBCCD1		GFPT1
ATXN1	BACH1		PNP	BCAT1	BCL2L2	BCL7A	ASF1A	AREL1	UBE2D2	PDGFB		SIAH2	TMEM151B				ITGA2		NCKAP1		GOLPH3	PTPRE		CNOT4	PRRC2B		SCML2		GLB1L
ATXN1	BAHD1		POU4F1	BCAT1	BCL2L2	BDP1	ASF1A	AREL1	UBE2H	ABCB1		C21orf91	ANKFY1				PIK3R1		RASEF		C11orf58	RBM7		MYO1D	TIMP3		SHOX		ISPD
ATXN1	BAHD1		PPIAL4G	BCAT1	BCL2L2	BEGAIN	ASF1A	AREL1	UBE2H	ABHD6		SDK1	ETS2				PIK3R1		MAP3K7		ZMIZ1	SAMD1		FOXQ1	BNIP3L		SH3D19		LUC7L
ATXN1L	BAHD1		PPIP5K1	BCAT1	BCL2L2	BEGAIN	ASF1A	ARF1	UBE2V1	CAVIN2		PARP8	NDUFS1				PIK3R1		KLHL15		KCMF1	PRSS21		FOXQ1	UBAP2L		PPTC7		MAGT1
ATXN1L	BAX		PPP1CB	BCAT1	BCL7A	BEGAIN	ASNS	ARF4	UBL3	ABTB2		SFMBT1	RAB2A				PIK3R1		GNG12		TMEM35A	EBF1		LPAR2	ANK2		FAT3		METTL2B
ATXN1L	BAZ1B		PPP1CB	BCAT1	BCL7B	BEGAIN	ASNS	ARF4	UBXN4	NOP56		MAPK1IP1L	RBMS3				ERN1		FZD9		TSC22D2	C1orf21		CNOT4	COL1A1		LONRF2		PIGX
ATXN2	BAZ2A		PPP1CB	BCAT1	BCORL1	BEND4	ASPN	ARF6	USP10	RHPN2		CHSY3	RUNX1				SALL4		AHNAK2		CCNT2	PLCB3		CNOT4	PPP1CA		LIPC		PTPN2
ATXN2	BAZ2B		PPP1R14C	BCCIP	BCR	BEND4	ASS1	ARF6	USP15	SH3TC2		SETD6	DMD				VCAN		ARMC12		CREBZF	SLC45A4		PDRG1	BTNL8		HECTD3		SLITRK3
ATXN2L	BBX		PPP1R2	BCL2L1	BEND5	BEND4	ASXL1	ARF6	USP25	ONECUT2		SLIT3	ARFGEF2				CAPZA2		CMTM4		EPB41	UNC5C		ZDHHC20	EPHA7		GCNT4		TNIP3
ATXN7L2	BBX		PPP1R2P3	BCL2L1	BEND7	BEND4	ASXL1	ARFGAP2	USP48	BRF1		MEX3A	RBM33				RAD51		CCDC88C		NEUROD2	TFCP2L1		ZDHHC20	HECW2		MOB1B		TSPAN31
ATXN7L3	BCAP29		PPP2R1B	BCL2L1	BEST4	BEND4	ASXL1	ARFGAP2	USP48	CA3		ZNF207	RRP8				EFTUD2		ACVR2A		CASP8AP2	KIF5C		ZDHHC20	RSF1		ING1		TTLL12
ATXN7L3	BCAP29		PPP2R5E	BCL2L1	BET1L	BEND4	ASXL3	ARFGEF1	USP9X	CASKIN1		IL6R	RPL15				ALDH3B1		LSM11		WDR47	FASN		ZDHHC20	ZBTB44		ERCC6L		TUSC5
ATXN7L3	BCAT1		PPP3CA	BCL2L1	BET1L	BEND4	ASXL3	ARFGEF1	UVRAG	CCL15		KCNAB1	GLIS3				NDEL1		TLK1		CD59	USP49		ZDHHC20	DDX17		ELMSAN1		UBE2G2
ATXN7L3B	BCAT1		PRCP	BCL2L1	BEX1	BICDL1	ATAD1	ARFGEF2	VAMP7	CX3CL1		ANKFY1	C3orf14				ABHD2		TLK1		KAT6A	RIOK2		PDRG1	BAZ2B		ELMSAN1		ZC3H15
ATXN7L3B	BCAT1		PRKACB	BCL2L14	BHLHE22	BIN3	ATAD1	ARFIP1	VCPIP1	DAB2IP		UBXN4	CBL				ABL2		TTLL5		BICRAL	CARHSP1		PDRG1	BCL6		C12orf49
ATXN7L3B	BCAT1		PRPF19	BCL7A	BHLHE22	BIN3	ATAD1	ARFIP2	VEZF1	FN1		KIAA1958	CCDC80				ACVR2A		UBE2H		PMP22	MECP2		PDRG1	CAMK2N1		CCNF
ATXN7L3B	BCAT1		PRPF4B	BCL7A	BHLHE22	BIN3	ATAD1	ARG2	WAC	FNTB		ZDHHC3	GNS				ACVR2B		RIF1		MORF4L1	TRIM71		PDRG1	CAMTA1		CRISPLD2
AUP1	BCAT1		PRPS1	BCL7A	BHLHE22	BLOC1S5	ATE1	ARGLU1	WAC	FURIN		MTF2	PPP1CB				ADCYAP1		PHF19		HIVEP2	ADCYAP1R1		ZFYVE21	CLINT1		BSND
AURKA	BCAT1		PRR23C	BCL7A	BHLHE22	BLOC1S5	ATF2	ARGLU1	WASF3	HOXA5		TRAF7	KIAA1958				ADGRL1		LSM11		ARMC1	RILPL1		ZFYVE21	CPEB3		ZNF665
AURKA	BCL2		PRRC2C	BCL7A	BHLHE22	BLOC1S6	ATF7IP	ARHGAP12	WASF3	IL7		RUNX1T1	PRKAB2				AFF4		CLEC2D		BAZ2B	SBNO1		ZFYVE21	DYNC1LI2		ACAP2
AURKB	BCL2L1		PSAP	BCOR	BHLHE22	BLOC1S6	ATF7IP	ARHGAP12	WDR77	TSKU		BAHD1	OTUD7B				AGO1		PLPBP		BDNF	DGCR6L		ZFYVE21	DYRK1A		ZNF665
AURKB	BCL2L1		PSMA2	BDP1	BHLHE22	BLOC1S6	ATF7IP	ARHGAP17	WWTR1	LRRC59		NDUFS1	LRIG2				AMER1		CLEC2D		CALM2	LNPEP		TSG101	EHBP1		BZW1
AURKB	BCL2L1		PSME3	BDP1	BIRC6	BLZF1	ATG12	ARHGAP17	YPEL5	MYO1D		CSRNP3	PCGF5				AMMECR1		N4BP1		E2F3	CACNG8		TSG101	FOXP2		RAET1E
AXDND1	BCL2L11		PTGER2	BEGAIN	BLOC1S1	BMP2	ATG12	ARHGAP18	YTHDC1	NR5A2		GXYLT1	ZBTB7A				ANO3		PDIA6		EIF4G2	SAMD4A		HMGB3	PAXIP1		KIAA0754
B3GALT1	BCL2L14		PTPN21	BEGAIN	BLOC1S3	BMP2K	ATG12	ARHGAP18	ZBTB1	PHC1		EXOC5	ZMIZ1				APLN		PDIA6		GOLPH3	KIF21B		UGCG	SLITRK3		KIAA0754
B3GAT1	BCL7A		PTPN4	BEGAIN	BMF	BMP5	ATG12	ARHGAP18	ZBTB40	POLE3		CLASP1	ZNF516				ARFGAP2		N4BP1		INHBB	PSMG1		SEMA7A	SMARCAD1		IFNAR2
B3GAT3	BCL7A		PTPRD	BEGAIN	BMF	BMPR1A	ATG12	ARHGAP19	ZC3H11A	PPP1R12B		PRRT2	HS2ST1				ARHGAP5		TRAK1		KPNA4	UGGT1		PDGFB	TRPS1		ELP2
B3GAT3	BCL7A		PTPRD	BEGAIN	BMF	BMT2	ATG16L1	ARHGAP19	ZEB2	PRPF4B		UBE2Z	KCMF1				ARHGDIA		TRAK1		MBTD1	FOXP1		LAPTM4A	PCDH19		CEP57L1
B3GNT2	BCL7A		PURB	BEGAIN	BMP3	BMT2	ATG2B	ARHGAP19	ZFP36L1	SCD		SAMD4A	RXRA				ARL2		ADRA2B		SEC24A	SMURF2		LAPTM4A	ZFP36L2		C1orf106
B3GNT2	BCL7A		PWWP2A	BEND4	BMP4	BNC2	ATG3	ARHGAP20	ZFP36L1	CAVIN2		SUV420H1	AGMAT				ATP13A3		ANKMY1		SUZ12	SLC35D1		LAPTM4A	LCORL		C1orf106
B3GNT2	BCOR		QKI	BEND4	BMP7	BNC2	ATL1	ARHGAP20	ZMPSTE24	SLC13A2		DTNA	SORCS1				ATXN7L1		BSPRY		UBE2D2	DNAL1		LAPTM4A	SCAF4		BAZ2B
B3GNT7	BDP1		R3HDM1	BEND4	BMP8B	BNC2	ATL1	ARHGAP20	ZMYM2	SLC26A1		THSD7A	SP1				ATXN7L3		C3orf36		GGNBP2	TNS4		LAPTM4A	ARID1A		ZKSCAN3
B3GNT7	BEGAIN		RAB2B	BEND4	BMPR1B	BNC2	ATL1	ARHGAP22	ZNF124	SLC39A7		MED28	PSMF1				AXIN2		GPRC5A		KBTBD8	XRCC2		LAPTM4A	FAM120A		KCNK5
B4GALT6	BEGAIN		RAB30	BEND4	BMPR1B	BRD3	ATM	ARHGAP24	ZNF143	SLC4A4		EYA4	MBNL3				BACH2		GPRC5A		TAOK3	HARS		MKNK2	JAZF1		REPS2
B4GAT1	BEGAIN		RAB3C	BEND4	BMPR2	BRD3	ATMIN	ARHGAP26	ZNF146	ST5		ARHGEF39	ENPEP				BCL2L2		ANKRD36		FGFRL1	DYNC1LI2		MKNK2	IGFL3		BVES
B4GAT1	BEGAIN		RAB3C	BEND4	BNC2	BRD7P3	ATMIN	ARHGAP26	ZNF267	SURF4		MIER3	EVI5				BHLHE41		KLHL40		NAV3	MFSD6		MKNK2	KIR3DX1		LYRM4
B4GAT1	BEGAIN		RABL6	BEST1	BNC2	BRF2	ATMIN	ARHGAP29	ZNF385B	SYNGR1		PRMT10	EXO1				BORCS6		CUL3		ISCU	FRK		HMGB3	NKAPL		ZSCAN22
B4GAT1	BEGAIN		RAD21	BHLHB9	BNIP3L	BRF2	ATMIN	ARHGAP30	ZNF462	TBC1D5		INVS	ZNF292				BTG2		NOTCH2		NPTX1	JDP2		HMGB3	RIMBP2		ZSCAN22
BACE2	BEND4		RAD21	BICDL1	BNIP3L	BRI3	ATP10D	ARHGAP32	ZNF480	THUMPD2		PDK3	SLC5A3				BTRC		NOTCH2		HDAC4	KDM6B		TMEM127	RBMX		SLC9A7
BACE2	BEND4		RAD21	BIN3	BNIP3L	BRI3BP	ATP11B	ARHGAP32	ZNF502	TRPC3		DMD	SSPN				C1QL3		EIF2B2		BNC2	GALNT15		BTG2	C11orf84		SHISA2
BACE2	BEND4		RALA	BIN3	BNIP3L	BRWD1	ATP11B	ARHGAP32	ZNF507	ZFP91		SORCS1	ATL3				CAB39		DCAF17		SLC7A11	BRD3		BTG2	SYT7		SHISA2
BACH1	BEND4		RANBP2	BIN3	BNIP3L	BRWD1	ATP11B	ARHGAP35	ZNF518B	DCP2		ZNF704	FBXO42				CASK		RS1		SV2B	RAVER1		KIAA1191	ACTB		LLGL1
BACH1	BEND4		RAP1GDS1	BLOC1S5	BNIP3L	BRWD1	ATP11B	ARHGAP36	ZNF703	SLC2A13		FMNL3	CFL2				CCNE1		FLOT2		ABCB9	FOXD1		KIAA1191			LLGL1
BACH1	BEND4		RAPGEF6	BLOC1S6	BNIP3L	BRWD3	ATP11B	ARHGAP4	ZNF714	ANKRD28		PPP1CB	CNNM2				CCNJL		GLP2R		NR1D2	MROH6		TRIM37			STX4
BACH1	BEND4		RAVER1	BLOC1S6	BOK	BRWD3	ATP11B	ARHGAP44	ZNF763	GRIA3		TAOK1	EPC1				CDC42		FLOT2		KLF12	IBA57		DUSP2			STX4
BACH1	BEND6		RBCK1	BLOC1S6	BOK	BSDC1	ATP11C	ARHGAP44	ZNF85	PHC3		LRIG2	MRPS25				CDK6		NEGR1		CORO2B	HMX1		DUSP2			KIAA1551
BACH1	BICDL1		RBM47	BMP2	BPIFA1	BSDC1	ATP11C	ARHGAP5	ZZZ3	AMOT		LPIN3	TFCP2				CHD2		HNRNPA1L2		LDLRAD4	ACOT9		BCL2L11			SUGT1
BACH1	BIN3		RBMXL2	BMP5	BPIFC	BSN	ATP11C	ARHGAP5	ZZZ3	FAM46C		SMG1	ILDR2				CHIC1		SLC35E2B		ISCU	NKRF		BCL2L11			TRIM66
BACH1	BIN3		RBMXL3	BMPR1A	BRAP	BSND	ATP11C	ARHGAP5		AP1G1		SH2D4B	PDE10A				CHPT1		MCFD2		AQP4	IMPA2		BCL2L11			UHRF1BP1L
BACH1	BIN3		RCC2	BMT2	BRCA1	BTBD11	ATP11C	ARHGAP5		TET1		SHPK	PGR				CLOCK		HNRNPA1		IP6K3	GID4		BCL2L11			ASB6
BACH1	BIRC6		RCC2	BMT2	BRCA1	BTBD3	ATP1A1	ARHGAP5		PCGF5		SATB2	PMPCB				CNOT6L		ARHGAP32		SLC6A1	SZT2		BCL2L11			NICN1
BACH1	BLOC1S5		RCC2	BNC2	BRD1	BTBD3	ATP2B1	ARHGAP5		CNOT6L		SASH1	KLHL15				COL12A1		PPIP5K2		CASC10	CMTM4		MORC1			SLC16A13
BAG5	BLOC1S6		RDX	BNC2	BRD1	BTBD3	ATP2B2	ARHGAP8		TFEC		SLC7A14	CLCN5				CPD		RAB15		GDE1	CORO7		FEM1C			HOOK3
BAG6	BLOC1S6		RFX3	BNC2	BRD7	BTBD3	ATP2B4	ARHGAP9		LIMCH1		BPTF	FMNL3				CPEB2		ADORA3		HMGCS1	RAB13		FEM1C			SFT2D2
BAHD1	BLOC1S6		RFX3	BNC2	BRD8	BTBD3	ATP2C1	ARHGDIA		FOXN2		GNAL	WAC				CREBRF		ZNF91		KMT2B	STAMBP		FEM1C			UGGT1
BAHD1	BLOC1S6		RGS2	BOLL	BRINP1	BTBD9	ATP5A1	ARHGDIA		FGF2		SENP5	SMARCE1				CSDE1		SYNRG		KMT2D	TBC1D16		FEM1C			SFT2D2
BAHD1	BMP2		RGS3	BPTF	BRIP1	BTBD9	ATP5G2	ARHGDIA		KATNAL1		ASS1	AGO3				DCLK1		USP3		CCNL2	RAB3C		ZBTB4			DESI1
BAHD1	BMP5		RHEB	BRD2	BRMS1L	BTF3L4	ATP6AP2	ARHGEF11		TGFBR1		TNKS	SRPX2				DICER1		ZBTB5		ENOX2	WHAMM		ZBTB4			PTGIS
BAX	BMPR1A		RHOA	BRD3	BRSK1	BTG2	ATP6V0A1	ARHGEF2		TMEM106B		LMLN	TRIM13				DLL1		USP31		ZNF626	RPL24		ZBTB4			MAPKAPK5
BAZ1A	BMPR1B		RHOQ	BRD3	BRWD3	BTG2	ATP6V0A1	ARHGEF33		RPS6KA3		CNKSR3	ARL5B				DSEL		TUBB		SLC16A14	SNX24		TMEM127			PCDHB2
BAZ1B	BMT2		RIDA	BRD3	BSN	BTG2	ATP6V0E2	ARHGEF37		NFAT5		TMEM151B	TMEM136				DYNC1I1		VPS33B		NEUROD2	HIST1H1C		TMEM127			SS18
BAZ1B	BMT2		RIMS1	BRD4	BSN	BTN2A1	ATP6V0E2	ARHGEF7		EPB41L4B		CLCN5	USP15				DYRK2		CHMP3		CAMTA1	MISP		TMEM127			MAPKAPK5
BAZ2A	BMT2		RNF139	BRD7P3	BSN	BTN2A1	ATP6V1B2	ARHGEF7		ITGB8		NEDD4L	SRSF7				EDA		VCL		SH3BGRL	TSPAN14		PTPN4			ZNF891
BAZ2B	BNC2		RNF139	BRF2	BSN	BTRC	ATP6V1B2	ARHGEF9		SP1		ACVR2B	RIMKLA				ELL		TBL1XR1		CD59	IP6K1		SUCO			EXOSC2
BBS7	BNC2		RNF139	BRF2	BSND	BUD23	ATP6V1B2	ARID1A		TULP4		NSUN3	PAIP2B				FAM133B		TBCCD1		GIT2	FSTL3		SUCO			RPL37A
BBX	BNC2		RNF216	BRI3BP	BTAF1	BZW1	ATP6V1B2	ARID1A		SPOPL		TSC22D2	TM7SF2				FBXO21		TBC1D20		ZNF462	C2orf68		PTPN4			TOX4
BBX	BNC2		RNF38	BRWD1	BTAF1	BZW1	ATP6V1B2	ARID1A		TRPS1		PCDH1	RGP1				FGF2		PIP4P1		SLC25A26	MON1B		PTPN4			DNA2
BCAP29	BNIP3L		ROBO1	BRWD1	BTAF1	BZW1	ATP6V1B2	ARID1A		BACE1		GMFB	ISL2				FGFR1		TBC1D14		DCAF5	EHD1		PTPN4			DNA2
BCAP29	BOLL		RPE65	BRWD1	BTAF1	BZW1	ATP6V1B2	ARID1B		EIF5A2		IFT57	ZNF704				FRYL		TRAM1		ACVR1B	NUF2		PTPN4			CDH7
BCAP29	BPTF		RPIA	BRWD3	BTBD3	BZW1	ATP6V1C1	ARID2		SHANK2		CALM3	SLC7A6OS				GFAP		TASP1		SS18L1	NXPE3		EMSY			CDH7
BCAS4	BRD3		RPL37	BRWD3	BTK	BZW1	ATP6V1E1	ARID2		PTPRB		TBX2	NUFIP2				GPATCH8		TMEM135		ZNF407	SPHAR		MAP7			CLSTN1
BCAT1	BRD3		RPS20	BSDC1	BTN2A2	BZW1	ATP6V1E1	ARID2		ESR1		SOGA3	SPTLC2				GPC6		TLE4		GET4	PAN2		MAP7			ANGEL2
BCAT1	BRD3		RPS6KA3	BSDC1	BTN2A2	BZW1	ATP6V1E1	ARID4A		TCF4		PPM1H	SMURF2				GPR63		SUPT16H		MLLT1	IMP4		MAP7			ATP6V0E1
BCAT1	BRD3		RRN3	BSN	BTNL3	BZW1	ATP6V1E1	ARID4A		USF3		PAK1	CRNKL1				HELZ		TKTL1		B4GALT5	ARHGEF28		MAP7			TMPPE
BCAT1	BRD7P3		RRN3P2	BSND	BVES	BZW1	ATP6V1E1	ARID4A		BTBD7		NONO	RAP2B				HIPK2		TIMM13		MAPK1	URGCP		GIGYF1			ERCC6L2
BCAT1	BRF2		RSPH4A	BTBD11	BVES	BZW1	ATP6V1G3	ARID4A		SGCD		NIPAL1	GDF5OS				HMGA1		TFB1M		DENND6A	CREM		GIGYF1			KLHL21
BCAT1	BRF2		RTF1	BTBD3	BVES	BZW1	ATP6V1G3	ARID4A		PAPD5		MOB3C	CA12				IL17RE		TMEM69		NDUFA4	PCBP2		GIGYF1			RILPL1
BCAT1	BRI3BP		RYBP	BTBD3	BVES	BZW1	ATP6V1H	ARIH1		KDM7A		MARCH9	XPR1				IP6K1		TCF3		MIGA2	NIF3L1		GIGYF1			PMPCA
BCAT1	BRWD1		SACS	BTBD3	BVES	BZW1	ATP8A2	ARIH1		ZC3H12B		EPOR	CENPF				KIF1B		RNPS1		EFNA3	SMARCA5		GIGYF1			PMPCA
BCL2L1	BRWD1		SAFB	BTBD3	BZW1	BZW2	ATP8B1	ARIH1		IKZF2		PRKG1	CACNA1C				KIF5C		SLC9A1		DIMT1	RCL1		LAMTOR1			FBXO36
BCL2L1	BRWD3		SATB1	BTBD3	BZW1	BZW2	ATP8B4	ARIH1		TMCC1		SON	RSU1				KPNA1		SLC7A5		ISCU	PTGR2		LAMTOR1			EXOSC2
BCL2L1	BRWD3		SATB1	BTBD3	BZW1	BZW2	ATP8B5P	ARIH1		DDX6		RTKN2	RBBP5				LCOR		SLC25A29		FAM89B	TROAP		LAMTOR1			MOB3A
BCL2L1	BRWD3		SATB1	BTBD3	BZW1	C11orf57	ATR	ARIH1		YTHDC1		KAT6B	AGPAT3				LDLRAD4		SLC25A22		ST3GAL3	RFFL		GATA6			PLA2G4A
BCL2L14	BSDC1		SATB1	BTBD9	BZW1	C11orf57	ATRN	ARIH2		PPP2R5C		E2F2	SCAI				LRP6		REXO1		BDNF	NAA40		GATA6			FANCF
BCL7A	BSDC1		SATB1	BTBD9	C10orf90	C11orf57	ATRN	ARIH2		SPTY2D1		CCDC64B	SRCAP				LUZP1		STX17		CYGB	MAPK1		GATA6			TRPM6
BCL7A	BSN		SATB1	BTF3L4	C11orf84	C11orf57	ATRN	ARIH2		AQP4		ITGB3	SHB				MED26		SRPK1		SYNGAP1	CDX2		GATA6			STIL
BCL7A	BSND		SATB1	BTF3L4	C12orf43	C11orf57	ATRN	ARL10		BMPR2		TBL1X	ALG9				MIEF2		SPTLC1		E2F3	FCHSD1		EMSY			APOL2
BCL7A	BTBD1		SATB1	BTG2	C12orf49	C11orf57	ATRN	ARL11		KCTD12		RIMS4	TMEM200C				MNT		RPS6KA3		FGFRL1	HAS2		EMSY			PDE11A
BCL7A	BTBD11		SATB1	BTG2	C12orf66	C11orf57	ATRN	ARL11		DENND1C		RHPN2	DLK1				MTMR4		RPS5		GPD1L	PEX26		EMSY			ATP6V0A2
BCOR	BTBD3		SATB1	BTG2	C14orf119	C11orf57	ATRN	ARL15		OPCML		FAM155B	GID4				MXD3		RPL36		SEPT8	RAD51L3-RFFL		MDM2			PLEKHH1
BCORL1	BTBD3		SATB2	BTG2	C14orf2	C11orf63	ATRNL1	ARL15		ADAR		ZNF804B	AQR				MYB		RELT		SCARA3	RP1-170O19.20		ACER2			MGAM
BDP1	BTBD3		SATB2	BTN2A1	C15orf38-AP3S2	C11orf84	ATRNL1	ARL2		CHST3		FLNC	KIAA0141				MYBL1		RNPS1		KMT2D	ABI2		MDM2			SLC10A6
BEGAIN	BTBD3		SATB2	BTN2A1	C15orf39	C11orf84	ATRX	ARL2		SP1		NCDN	MGAT2				MYT1L		RAP2C		MID1IP1	HOXA9		TMEM242			BRMS1L
BEGAIN	BTBD3		SBF2	BUD23	C16orf62	C11orf84	ATRX	ARL2BP		COL4A5		SYNPO	VSTM4				NAA25		RNMT		PPTC7	TTL		ZNF780A			RNF24
BEGAIN	BTBD3		SCD5	BZW1	C17orf100	C11orf91	ATXN1	ARL3		HMG20A		SKAP2	HUNK				NECTIN1		RNH1		BAZ2B	ISL2		TMEM242			POU2F3
BEGAIN	BTBD9		SCHIP1	BZW1	C17orf49	C12orf4	ATXN1	ARL3		NOV		KIAA0368	ITPA				NF1		RFWD2		ZNF462	RAB4A		ZNF12			ZNF585B
BEGAIN	BTBD9		SCN2A	BZW1	C17orf49	C12orf49	ATXN1	ARL4C		CPEB2		MGRN1	CASP9				NFATC3		RAB40B		CDIP1	EMP2		ZNF12			IGF2R
BEND4	BTF3L4		SCN8A	BZW1	C17orf49	C12orf49	ATXN1	ARL4C		ANKFY1		MANEAL	MBD2				NOL4L		RAB11FIP2		RAP2B	CAMK2N1		ZNF202			ZNF585B
BEND4	BTF3L4		SCN8A	BZW1	C17orf75	C14orf178	ATXN1	ARL4C		ZMAT1		DCAF12	SLC22A3				NPAS3		PSMB5		ELFN2	AKR7A2		ZNF12			AKAP5
BEND4	BTG2		SCN9A	BZW1	C17orf78	C14orf28	ATXN1	ARL6IP6		RFX3		C7orf55-LUC7L2	ZDHHC21				NUCKS1		PPP6C			CTDNEP1		ZNF417			PPM1L
BEND4	BTG2		SEC24B	BZW1	C19orf54	C14orf28	ATXN1	ARL8A		TMEM257		GOLGA3	KCNK1				NUP50		PEX12			TSC22D2		ZNF417			TAF1
BEND4	BTG2		SEC24B	BZW1	C1orf106	C14orf28	ATXN10	ARL8A		GJC1		RPRD2	MAGIX				OTUD4		POU2AF1			RNF126		ZNF417			ZNF124
BEND4	BTG2		SEH1L	BZW1	C1orf106	C14orf28	ATXN2	ARL8B		C2orf88		AGPS	C15orf61				OTX1		POLE4			WTIP		MFSD8			RBBP4
BEND4	BTN2A1		SETD1B	BZW1	C1orf131	C14orf28	ATXN3	ARL8B		CEMIP		NAA40	NCKAP1				PAFAH1B1		OTUB1			MCTS1		MFSD8			AGO3
BEST1	BTN2A1		SETD2	BZW1	C1orf131	C14orf28	ATXN7	ARL8B		SBDS		LUC7L2	HIF1A				PAPPA		PANK1			NEUROD2		MFSD8			C10orf76
BFSP1	BUD13		SGPP1	BZW1	C1orf87	C15orf39	ATXN7	ARL8B		GMFB		ARFGEF2	SESN3				PCGF5		NR2C2			STX7		ZNF180			ZNF124
BGLAP	BUD23		SGPP1	BZW1	C1QTNF6	C15orf39	ATXN7	ARL8B		PLK3		ZMYM4	SF3B3				PHF19		NCOR2			MED16		ZNF180			NUDCD2
BICDL1	BZW1		SHANK3	BZW1	C21orf33	C15orf41	ATXN7	ARMC1		HOXA11		LRP6	CHST7				PID1		TM9SF2			TMEM179		ZNF180			GTF3C6
BIN3	BZW1		SHOX2	BZW2	C22orf39	C15orf41	ATXN7L3	ARMC1		UTRN		USP20	DBNL				PKDCC		ETFRF1			IQSEC2		C9orf40			MCF2L2
BIN3	BZW1		SIDT2	BZW2	C2CD2L	C15orf41	ATXN7L3	ARMC1		NPTX2		GABPB2	SHMT1				PLAG1		MLXIP			AC002472.13		C9orf40			MCF2L2
BIN3	BZW1		SIDT2	BZW2	C2orf49	C16orf52	ATXN7L3B	ARMC1		CDK6		SMAP2	ENAH				PLXNA2		MIB1			ZNF703		C9orf40			ANAPC16
BIRC5	BZW1		SIGLEC14	BZW2	C6orf47	C16orf52	ATXN7L3B	ARMC1		ZNF587		HS2ST1	BCAS3				POU2F1		MTMR4			SLC35E2		ZNF202			SPPL2A
BIRC6	BZW1		SKIDA1	C11orf57	C6orf62	C17orf53	ATXN7L3B	ARMC1		PGBD4		ADARB1	FAM204A				PPM1E		MRPL40			IL12RB2		ZNF202			MALL
BLOC1S5	BZW1		SKIDA1	C11orf57	C8orf33	C19orf47	ATXN7L3B	ARMC1		NTRK2		TERF2	RETSAT				PPP6C		MED11			GDF11		POLR1B			CAPN7
BLOC1S6	BZW1		SLA	C11orf57	C8orf46	C19orf47	ATXN7L3B	ARMC1		PRKY		FBXO42	MFN1				PTCH1		LRRC57			RPL13		SRSF2			ZNF581
BLOC1S6	BZW1		SLC16A2	C11orf57	C8orf46	C19orf47	ATXN7L3B	ARMC1		EIF1AX		ZBTB16	GATA6				PURB		LRPPRC			RBM23		SRSF2			INMT
BLOC1S6	BZW1		SLC16A2	C11orf57	C8orf46	C19orf48	ATXN7L3B	ARMC8		CSNK1G2		PTPLAD1	GBX2				RAB10		LITAF			CACNG2		POLR1B			PLEKHA1
BMP2	BZW1		SLC16A2	C11orf57	C8orf46	C19orf53	AUH	ARMC8		HHAT		ORC2	GGCX				RAB11FIP2		MCM3AP-AS1			TCF3		PDPK1			POLR3D
BMP5	BZW1		SLC17A3	C11orf57	C8orf58	C19orf53	AUH	ARMC8		ARHGAP28		RXRA	RUNDC1				RASGEF1B		HYOU1			DLGAP3		RAB11FIP1			CASP16P
BMP7	BZW1		SLC25A24	C11orf63	C8orf58	C1GALT1	AUH	ARMC8		TTC9		LPHN1	NUP37				RBM24		KATNAL1			ZNF8		RAB11FIP1			TMEM120B
BMPR1A	BZW2		SLC25A24	C11orf84	C9orf106	C1GALT1	AUH	ARMC8		CHD9		CPOX	SCO1				RBMS1		IRAK1BP1			PPP1R15A		MAPK1			TMEM120B
BMT2	BZW2		SLC25A24	C11orf84	CABLES1	C1orf105	AUH	ARNT		VPS13D		DNAJC3	CACNG2				RPS6KA3		GANAB			ITGB1BP1		NUFIP2			NKRF
BMT2	BZW2		SLC25A24	C11orf84	CABP7	C1orf147	AUH	ARNT		FOXN3		CHMP7	TAX1BP1				RSBN1		GABARAP			BCDIN3D		NUFIP2			THAP5
BNC2	BZW2		SLC26A2	C12orf4	CACFD1	C1orf21	AUH	ARNT		FOXN2		WIPF2	RFFL				SATB2		FRYL			CACNA1B		NUFIP2			GREB1
BNC2	C11orf57		SLC35C2	C12orf49	CACHD1	C1orf21	AUH	ARNT		DAZ2		CNNM2	NUP88				SELENOI		DPP8			FOSL2		NACC2			KIF3A
BNC2	C11orf57		SLC39A13	C14orf178	CACHD1	C1orf210	AUTS2	ARNT		IL6ST		XRCC5	SSBP2				SEMA3A		KLC2			ZNF629		NACC2			NKRF
BNC2	C11orf57		SLC39A13	C14orf28	CACHD1	C1orf210	AUTS2	ARNT		GNA12		RRP8	GRIN2A				SEMA6D		TECPR2			SESTD1		MORF4L1			SNX1
BNIP3L	C11orf57		SLC4A10	C14orf28	CACNA1C	C1orf210	AUTS2	ARNT		MACROD2		ADCYAP1	HSPB3				SH3GL2		GSK3B			KIF1C		MORF4L1			NMNAT1
BRD2	C11orf57		SLC5A3	C14orf28	CACNA1E	C1QL4	AUTS2	ARNT2		SMC1A		ARHGAP44	MRPL22				SHOC2		GGA3			ZNF277		MORF4L1			NPR1
BRD3	C11orf57		SLC5A3	C14orf28	CACNB1	C1RL	AUTS2	ARPC5		EIF2A		GLIS3	TSC22D2				SKI		MIGA1			CNDP2		MORF4L1			SH3BP2
BRD3	C11orf57		SLC7A1	C14orf28	CACNB1	C2	AUTS2	ARPC5L		DIO2		TGFBR2	CISD2				SLC25A22		AMER1			PHF13		MARCH6			NDRG1
BRD3	C11orf57		SLC9A6	C14orf28	CALCR	C20orf194	AVL9	ARPC5L		GOSR2		CENPF	COLEC10				SNRK		EDC3			FERMT1		MARCH6			ZNF451
BRD4	C11orf63		SLCO5A1	C15orf39	CALCR	C20orf194	AZI2	ARPC5L		UCK2		METTL20	DCC				SOX6		DSCR3			ZFAND5		MARCH6			GINM1
BRD7P3	C11orf84		SLIT2	C15orf39	CALCR	C20orf194	AZI2	ARPP19		DNAJC6		KIN	DHX30				SPRYD3		DNAJC9			AAK1		MARCH6			RASSF9
BRF2	C11orf84		SLITRK5	C15orf39	CALCR	C2orf88	AZI2	ARPP21		PPP1R8		SP1	P2RX7				SUSD6		DICER1			NIPSNAP3B		LZIC			OR7D2
BRF2	C11orf84		SLTM	C15orf41	CALCR	C2orf88	AZI2	ARPP21		ATOH8		RUNX1	LRRC34				SYNJ1		RHOV			PM20D1		LZIC			HSD17B12
BRI3BP	C12orf4		SMAD2	C15orf41	CALCR	C3orf38	AZIN1	ARPP21		CHTF8		PAIP2B	PRPF4				TBL1XR1		CYLD			CRISPLD2		MAPK1			UGDH
BRPF1	C12orf49		SMARCD1	C15orf41	CAMK2B	C3orf52	AZIN1	ARRDC3		MECP2		PGR	RBM23				TGIF2		CYB561A3			PLSCR1		KIAA1147			TBL2
BRPF3	C14orf178		SMC4	C15orf41	CAMK2B	C5orf51	AZIN1	ARRDC4		ERC1		MBNL3	DAP				TLE4		CUL2			RHPN1		PCLAF			KLHL26
BRWD1	C14orf28		SMURF2	C16orf52	CAMK2B	C5orf51	B3GALNT1	ARSB		UBFD1		SPTLC2	IL1RAPL1				TLK1		CSDE1			MSI2		KIF23			MED16
BRWD1	C14orf28		SNX13	C16orf52	CAMK2D	C5orf51	B3GALT1	ARVCF		BHMT2		ETS2	SMTNL2				TMCC1		CREG1			VANGL2		KIF23			GATA6
BRWD1	C14orf28		SNX13	C17orf53	CAMK2D	C5orf51	B3GALT2	ASAP1		RND3		RBM33	XRCC5				TMEM178B		CPNE1			C1QTNF8		PCLAF			CLEC7A
BRWD3	C14orf28		SOCS7	C19orf47	CAMTA2	C5orf51	B3GALT2	ASAP1		FKBP1A		RIMKLA	FZD8				TMEM189-UBE2V1		C6orf106			FAM213A		HNRNPR			RDH10
BRWD3	C14orf28		SOX4	C19orf47	CAPN10	C5orf51	B3GALT2	ASB1		HYPK		RPL15	GABRB1				TNRC6B		CDKN2AIPNL			SLC38A7		FAM129A			COL8A1
BSDC1	C14orf28		SOX4	C19orf47	CAPN15	C5orf51	B3GNT2	ASB1		ERBB4		SCAI	LRRC40				TRANK1		C2orf42			NETO1		FZD9			ATP1B4
BSN	C15orf39		SOX4	C19orf53	CAPRIN1	C5orf51	B3GNT2	ASB11		SYT9		PRKAB2	MCTS1				TTC14		CDC27			ZNF189		FZD9			EMC3
BSND	C15orf39		SOX4	C19orf53	CAPZA2	C5orf51	B3GNT2	ASCC3		CNGB3		ZMIZ1	MMP19				UBE2V1		CBFA2T3			FRRS1L		FZD9			AHR
BTBD11	C15orf39		SOX4	C1GALT1	CARD10	C5orf51	B3GNT2	ASF1B		MED13L		SRSF7	MPV17L				UBE4A		BSG			TMCC1		FAM129A			NCBP3
BTBD3	C15orf41		SOX4	C1GALT1	CARD10	C5orf51	B3GNT2	ASH1L		PKNOX2		KCMF1	RPS24				UBFD1		LRIF1			ACTL6B		FAM129A			CYP51A1
BTBD3	C15orf41		SP3	C1orf105	CARD10	C5orf51	B3GNT5	ASH1L		TXLNGY		NUFIP2	KLF5				UBN2		C15orf39			CDK4		BNIP2			TNFSF15
BTBD3	C15orf41		SPATA2	C1orf147	CARD10	C6orf120	B3GNT5	ASH1L		INSR		SMARCE1	PRAMEF18				UPF2		ATP13A3			PLIN4		ELK4			ZNF260
BTBD3	C16orf52		SPATA2	C1orf21	CARF	C6orf120	B3GNT5	ASH1L		IKZF3		ILDR2	PBX3				USP15		BTRC			ZMAT3		ELK4			ATL3
BTBD3	C16orf52		SPO11	C1orf21	CARMIL1	C6orf203	B4GALNT2	ASH1L		DNM1L		OTUD7B	ZBTB8OS				WDTC1		ASXL1			FXR2		BTF3L4			TMEM91
BTBD3	C17orf53		SPO11	C1orf210	CARMIL2	C8orf58	B4GALT4	ASH1L		PHF20L1		EVI5	PLEKHA5				WEE1		AP3M1			TMED5		BTF3L4			MRO
BTBD9	C19orf47		SPRYD7	C1orf210	CARMIL3	C8orf58	B4GALT5	ASH1L		LUZP1		AGMAT	YWHAH				ZBTB10		CCND3			HSPA1B		BTF3L4			MRO
BTBD9	C19orf47		SRGAP2	C1orf210	CASP10	C8orf58	B4GALT6	ASH1L		BTBD7		EPC1	ARF1				ZBTB34		AFF4			CTD-2545M3.6		BNIP2			ZNF708
BTBD9	C19orf47		SRSF2	C1RL	CASP2	C8orf58	B4GAT1	ASH1L		PDGFB		ARL5B	BNIP3				ZBTB46		ACOX1			C9orf156		BNIP2			ZNF107
BTF3L4	C19orf53		SRSF6	C2	CAST	C9orf40	B4GAT1	ASIC1		GRPR		TFCP2	CTSV				ZHX1		TRIM29			PDCD6IP		ANKRD52			ZNF107
BTF3L4	C19orf53		SS18L1	C20orf194	CASTOR2	C9orf40	B4GAT1	ASIC1		ZZEF1		CFL2	PLPPR1				ZNRF2		INSR			AQP1		NIPA1			CPSF2
BTG2	C1GALT1		SSR1	C20orf194	CASZ1	CA5B	B4GAT1	ASIC1		EDN3		PMPCB	HIVEP2				PELI2		RAB1A			LRRC40		ZNF682			CPSF2
BTG2	C1GALT1		SSX9	C2orf88	CAV2	CABLES1	B4GAT1	ASIC2		HSDL2		MRPS25	GLIPR2				ERC2		SOCS3			CDH17		ZNF682			PTRH2
BTG2	C1GALT1		ST8SIA3	C2orf88	CBL	CACFD1	BACH1	ASIC3		PLXNA2		SSBP2	CD96				PPM1A		MTSS1			GNAT1		GPR155			PCNP
BTG2	C1orf105		STK17A	C2orf88	CBLL1	CACFD1	BACH2	ASPH		GABRB2		SMURF2	FAM201A				RNF217		TGFB1			FUS		BMP8B			ITGB3
BTG2	C1orf147		STK24	C3orf38	CBR1	CACFD1	BACH2	ASPH		ITPRIPL2		XPR1	BANP				AGO4		TBR1			AJAP1		BMP8B			SCUBE3
BTN2A1	C1orf21		STK38L	C3orf52	CBR3	CACNA1A	BACH2	ASPH		STAT2		TRIM13	MTRF1				TMEM55B		SMAD2			DGCR14		BMP8B			LINC00598
BTN2A1	C1orf21		STK39	C5orf24	CBX5	CACNA1D	BAIAP2L2	ASPM		MAN1A2		SESN3	DMXL1				DMPK		BAX			GPR35		CRISPLD2			RMDN1
BUD23	C1orf210		STOML2	C5orf51	CBX5	CACNA1D	BAZ1A	ASTN1		SYN1		TMEM136	SIRT4				MYLK4		MMP9			ZDHHC2		CRISPLD2			KIAA1456
BZW1	C1orf210		SUPT16H	C5orf51	CBY3	CACNA1E	BAZ1B	ASXL1		EDA2R		USP15	TRIM24				MBNL2		TRIM14			CECR2		RAN			RHOF
BZW1	C1orf210		SUV39H2	C5orf51	CCAR1	CACNA1E	BAZ2A	ASZ1		EPB41L4B		RGP1	GPBP1				ZNF654		AP2B1			NKD1		RAN			SUMO1
BZW1	C1RL		SYNCRIP	C5orf51	CCAR2	CACNA1E	BAZ2B	ATAD2B		MPP7		DBNL	PCGF1				DOLPP1		PEBP4			FSTL4		RAN			RHOF
BZW1	C2		SYPL1	C5orf51	CCAR2	CACNA1E	BAZ2B	ATAD2B		MPP5		SRCAP	SHCBP1				SPTLC1		OIP5			SYT15		RAN			ZDHHC20
BZW1	C20orf194		TAF5	C5orf51	CCDC102A	CACNA1I	BAZ2B	ATE1		HDAC4		TM7SF2	ARFIP1				IRF2BP1		AURKAIP1			PHACTR1		RAN			HUS1
BZW1	C20orf194		TAF5	C5orf51	CCDC103	CACNB2	BAZ2B	ATE1		GDA		GGCX	CBWD5				UBE2Q1		AURKAIP1			TLDC1		CEP72			RAB36
BZW1	C20orf194		TAF5	C5orf51	CCDC113	CACNB2	BAZ2B	ATF7IP		SOX2		ISL2	GNAI1				ELMSAN1		BCL2L12			PGAM5		CEP72			BROX
BZW1	C2CD4A		TAF5	C5orf51	CCDC117	CACNB2	BAZ2B	ATG101		TNFSF4		AQR	RBM45				ACTR2		C16orf58			FAM129B		EFCAB11			OSBPL2
BZW1	C2orf88		TAF5	C5orf51	CCDC117	CACNB4	BBOX1	ATG12		PHC3		KCNK1	MLLT3				CCDC85C		CLU			RASAL2		EFCAB11			OSBPL2
BZW1	C2orf88		TARS	C5orf51	CCDC117	CACNB4	BBS12	ATG12		PHC1		CRNKL1	DHX15				CRACR2B		CLUH			CPED1		NIPA1			NOTO
BZW1	C3orf38		TBK1	C5orf51	CCDC117	CACNG4	BBS5	ATG13		ABCA3		DLK1	LMO3				AREL1		DENND6A			VWA1		KIAA1551			NDUFA7
BZW1	C3orf52		TBK1	C5orf51	CCDC120	CACNG4	BBS9	ATG14		RAG1		ENAH	ALKBH5				VAPB		DIAPH1			MSRB3		KLHL36			TNFRSF13C
BZW1	C5orf51		TBL1XR1	C6orf120	CCDC122	CACNG4	BBS9	ATG14		RXRG		RSU1	DSCC1				SEH1L		FBXL18			SPIB		KLHL36			ZNF749
BZW1	C5orf51		TCEA1	C6orf120	CCDC130	CADM2	BBX	ATG14		ICA1L		AGPAT3	CXorf38				YIF1B		GATAD2A					KLHL36			GEMIN4
BZW2	C5orf51		TCF20	C6orf203	CCDC134	CADM2	BBX	ATG16L1		RBM12		SF3B3	MED7				ATXN7L3B		MAP2K3					HMGB1			SNRPD1
BZW2	C5orf51		TCF7L2	C8orf58	CCDC134	CADM2	BBX	ATG2A		TPD52		TMEM200C	PTEN				RIMKLB		PLEKHB2					HMGB1			SLC27A1
BZW2	C5orf51		TCF7L2	C8orf58	CCDC160	CALD1	BBX	ATG2B		TBC1D22B		SHB	ANKAR				STXBP3		POLR2E					HMGB1			OTUD7B
BZW2	C5orf51		TCF7L2	C8orf58	CCDC167	CALD1	BCAR3	ATG5		FAM222A		C15orf61	C6orf118				JADE2		PPP6R3					ACTR2			TPM3
BZW2	C5orf51		TEK	C8orf58	CCDC171	CALD1	BCAR3	ATG5		RIMS3		GID4	LDB2				FOXP1		RPRD1B					ACTR2			PNMA2
BZW2	C5orf51		TERB2	C9orf40	CCDC171	CALM1	BCAT1	ATG5		YTHDC1		RUNDC1	BMPR1A				ZNF652		SEC61A1					ACTR2			ACVR1
C11orf52	C5orf51		TES	C9orf40	CCDC191	CALM1	BCAT1	ATG7		MILR1		ALG9	CTNNA3				SRGAP1		SNCG					ACTR2			MANSC1
C11orf57	C5orf51		TET1	C9orf40	CCDC30	CALM1	BCL11A	ATG9A		TRPS1		ITPA	MED21				KIF5A		WDR13					PKNOX1			TMPRSS12
C11orf57	C5orf51		TET1	CACFD1	CCDC30	CALM1	BCL11A	ATG9A		GAD1		KIAA0141	EIF3H				RASSF8		CCNE1					NARS			CAMLG
C11orf57	C5orf51		TFDP1	CACFD1	CCDC32	CALM1	BCL11A	ATG9A		SPOCK1		MGAT2	BUD13				SGMS2		C21orf62					NARS			CARD8
C11orf57	C6orf120		TGIF2	CACFD1	CCDC58	CALML4	BCL11A	ATG9B		GRAMD2A		HIF1A	RASA1				ZBTB33		CARM1					NARS			ZNF154
C11orf57	C6orf120		THRB	CACHD1	CCDC58	CALN1	BCL11A	ATL2		RBM33		CASP9	MLF1				MAPK1IP1L		CD274					RBM20			RPF2
C11orf57	C6orf203		TIMM17A	CACNA1D	CCDC58	CALN1	BCL11B	ATL2		FNBP1L		BCAS3	CHTOP				KCNK10		JPT2					RBM20			RPL24
C11orf57	C8orf58		TJAP1	CACNA1D	CCDC58	CALU	BCL11B	ATL2		CNNM1		NCKAP1	MT2A				IPO9		RFK					PKNOX1			FAM71F2
C11orf84	C8orf58		TJP1	CACNA1D	CCDC58	CALU	BCL11B	ATL2		NR4A3		MAGIX	FLRT3				ZNF609		TXNIP					EPS15L1			CABP4
C11orf84	C8orf58		TJP1	CACNA1D	CCDC58	CALU	BCL2	ATL2		HEG1		SHMT1	RBM24				DESI1		ZNF284					CEP97			FUT2
C11orf84	C9orf40		TJP1	CACNA1E	CCDC58	CALU	BCL2	ATL2		PATZ1		TAX1BP1	RANBP17				ETNK1		CCNE1					FXYD5			ZNF589
C12orf4	C9orf40		TJP1	CACNA1E	CCDC59	CALU	BCL2	ATP10B		CNR1		RETSAT	CBWD1				INSR		CCNE1					FXYD5			PLEKHG2
C12orf49	CACFD1		TLE1	CACNA1E	CCDC59	CAMSAP2	BCL2	ATP11A		NKX3-1		FAM204A	PNN				ZMYM2		CCNE1					FXYD5			RAD51
C12orf49	CACFD1		TLX3	CACNA1I	CCDC65	CANT1	BCL2L1	ATP11A		PIP5K1C		RBM23	USP12				TFAP2A		RECK					EPS15L1			HJURP
C14orf178	CACFD1		TMC7	CACNB2	CCDC69	CAP1	BCL7B	ATP11A		OPRK1		GBX2	XRCC4				SIK1		RECK					EPS15L1			APOL6
C14orf28	CACNA1D		TMC7	CACNB2	CCDC71	CAP1	BCL9L	ATP11B		ZNF592		NUP37	NAT1				BACE1		CCNE1					SERF2			GP5
C14orf28	CACNA1D		TMC7	CACNB4	CCDC80	CAP1	BCL9L	ATP11C		LDB3		GATA6	WDR19				PPP6R3		EIF4A1					GABPB1			PJVK
C14orf28	CACNA1D		TMC7	CACNB4	CCDC84	CAPN3	BCL9L	ATP13A3		ARHGEF2		GABRB1	TANC1				ARIH1		BCL2					TMEM134			OR51E2
C14orf28	CACNA1E		TMEM123	CACNB4	CCDC85C	CAPN7	BCLAF1	ATP13A3		ARHGEF4		NUP88	AK3				PPT2		BCL2					DNTTIP2			SLC24A4
C14orf28	CACNA1E		TMEM163	CACNG4	CCDC88C	CAPRIN2	BCLAF3	ATP13A3		NMRK1		CACNG2	AK4				LITAF		BCL2					CRCP			NCMAP
C14orf28	CACNA1E		TMEM255A	CACNG4	CCDC94	CAPZA1	BCLAF3	ATP13A3		PTGIR		HSPB3	SMNDC1				CHAC1		BCL2					MED18			GXYLT2
C15orf39	CACNA1E		TMEM30A	CACNG4	CCL16	CAPZA2	BCS1L	ATP13A3		CXCR6		RFFL	VIM				AMMECR1L		CCND1					COX19			CEP104
C15orf39	CACNA1I		TMEM33	CACNG8	CCL2	CARM1	BDNF-AS	ATP13A3		ARID5B		RAD51L3-RFFL	DBR1				SCN2A		CCND1					MIXL1			SLC2A5
C15orf39	CACNB2		TMEM39B	CADM2	CCL3	CARNMT1	BECN1	ATP13A3		LHX3		MRPL22	RAI2				SMIM13		VEGFA					CAVIN1			AGTRAP
C15orf41	CACNB2		TMEM45A	CADM2	CCL4	CASK	BEND6	ATP13A3		PDS5B		P2RX7	BNC1				SLC12A2		VEGFA					CAVIN1			SLC15A1
C15orf41	CACNB4		TMEM50B	CADM2	CCL4	CASK	BET1	ATP13A3		DHFR2		IL1RAPL1	DENND4A				SNURF		VEGFA					PRIM1			ACBD7
C15orf41	CACNB4		TMEM70	CALD1	CCL4L1	CASKIN1	BET1	ATP13A3		ENC1		GRIN2A	ZIC3				AGFG1		VEGFA					SLC28A1			NDUFS5
C16orf52	CACNB4		TMOD2	CALD1	CCNA2	CASKIN1	BET1	ATP13A3		RIC3		FZD8	BOD1L1				MTMR3		VEGFA					PRIM1			SRD5A1
C16orf52	CACNG4		TMOD2	CALD1	CCNB1	CASKIN1	BET1	ATP13A3		ADGRG1		PBX1	DNER				KLHL18		VEGFA					ZNF514			ZNF17
C16orf52	CACNG4		TMOD2	CALM1	CCND1	CASP3	BET1	ATP13A4		SLC26A2		COLEC10	WTAP				TPD52		VEGFA					ZNF514			COX18
C17orf53	CACNG4		TMOD2	CALM1	CCNG1	CASP3	BET1	ATP13A4		LEP		DCC	PRR26				VSIR		VEGFA					NEK8			SLC35D2
C19orf47	CACNG4		TNKS	CALM1	CCNI	CASP3	BET1	ATP13A4		CCDC174		PRPF4	LPL				GATAD2A		PURA					KCNMB1			TACO1
C19orf47	CADM2		TNPO2	CALM1	CCNI	CASP3	BEX4	ATP1B1		SGCD		DHX30	KCNS3				ARHGAP32		AXIN2					KIF6			TTC21B
C19orf47	CADM2		TNRC6B	CALM1	CCNI	CASP5	BEX4	ATP1B2		ATP23		MMP19	SNX4				CDKN2B		AXIN2					MED16			DHODH
C19orf53	CADM2		TRIM58	CALM1	CCNI2	CASTOR2	BEX4	ATP1B2		LARP4B		MPV17L	COPS2				RLIM		AXIN2					MED16			ZBTB8B
C19orf53	CALD1		TRPM7	CALML4	CCNI2	CBARP	BEX5	ATP1B2		CCDC88A		SMTNL2	ZCCHC12				PHF20		AXIN2					WSB1			PSMC4
C1GALT1	CALD1		TRRAP	CALN1	CCNI2	CBFA2T3	BEX5	ATP1B3		DCAF12L1		LRRC40	TUSC3				PCMT1		IFNG					GRK7			ZYG11A
C1GALT1	CALD1		TSC22D3	CALN1	CCSER1	CBFA2T3	BFSP2	ATP1B4		BPGM		LRRC34	BMP6				DEDD		PURA					KCNA7			ZNF426
C1GALT1	CALM1		TSN	CALU	CCT3	CBFA2T3	BHLHE40	ATP2A2		ZMIZ1		RPS24	PEX1				ESRRA		MAP2K4					KCNA7			SPAST
C1orf147	CALM1		TSPAN13	CALU	CCT3	CBL	BICD2	ATP2A2		PAN3		MCTS1	PANX1				FGF9		EEF1A1					YIPF4			ZNF286B
C1orf21	CALM1		TSPAN13	CALU	CCT6B	CBL	BICD2	ATP2B1		DNAJC16			RAP1A				RAB4B		PXMP2					TMEM38A			TXNDC16
C1orf21	CALM1		TTC33	CALU	CD164	CBL	BICD2	ATP2B1		ST8SIA1			C5orf56				UBXN10		RLIM					ZNFX1			YME1L1
C1orf210	CALM1		TTN	CALU	CD164	CBL	BICRAL	ATP2B2		SLCO6A1			EOGT				SLITRK1		TMC7					ZNFX1			SLX4IP
C1orf210	CALML4		TTYH2	CANT1	CD164	CBL	BLCAP	ATP2B3		SETD7			KMT2E				XPR1		FAM214A					SOCS5			GOLGA3
C1orf210	CALN1		TUBA1A	CAP1	CD164	CBX2	BLCAP	ATP2B4		NRK			REEP3				MAMSTR		TMEM63B					NR2F6			SIT1
C1orf27	CALN1		TUG1	CAP1	CD164L2	CBX2	BLCAP	ATP2C1		SEMA6A			MDGA2				DUS1L		UACA					RRAGD			RAB4A
C1RL	CALU		TXNRD1	CAP1	CD164L2	CBX5	BLCAP	ATP2C2		ADCK1			TMEM108				RAB9B		TAB2					RRAGD			IGFBP3
C2	CALU		UBA1	CAPN3	CD164L2	CBX5	BLCAP	ATP5A1		CCNL2			CLK1				SLC5A3		RPL27A					QSOX1			GPBP1
C20orf194	CALU		UBB	CAPN6	CD28	CBX5	BLCAP	ATP5EP2		NMT1			VEPH1				RASSF5		C5orf15					QSOX1			SLC1A5
C20orf194	CALU		UBE2D3	CAPN7	CD28	CBX5	BLM	ATP5G3		LRRTM3			MN1				SCN1A		MTMR6					NR2C2			RAB13
C20orf194	CALU		UBE3A	CAPRIN2	CD2AP	CBX5	BLOC1S2	ATP6V1B2		KLRK1			KIF23				EPB41L4B		AP5S1					NR2C2			PRKCA
C2orf88	CAMK2D		UBE3B	CAPRIN2	CD34	CCDC106	BLOC1S2	ATP6V1B2		FRAS1			FBXO3				ZNF436		MRPS11					NR2C2			PER2
C2orf88	CAND2		UBL3	CARNMT1	CD3D	CCDC113	BLOC1S5	ATP6V1G1		TMEM123			VDAC1				ZYX		NPM1					NR2F6			MYADM
C3orf38	CANT1		UBLCP1	CASK	CD3D	CCDC113	BLOC1S5	ATP6V1H		NR2F2			PPM1B				MAP3K3		EIF2AK2					MFN1			KIAA1328
C3orf52	CAP1		UBQLN1	CASK	CD84	CCDC141	BLOC1S5	ATP7B		EMX2			GABPB1				VEGFA		CD44					DCTN6			FBXO45
C5orf15	CAP1		UBR2	CASK	CDC14A	CCDC141	BLOC1S5	ATP8A1		C5orf15			ZMYND11				NCS1		TM9SF3					FOXK1			GABPB1
C5orf24	CAP1		UBR4	CASKIN1	CDC14A	CCDC144A	BLOC1S6	ATP8A2		ZFP91-CNTF			PCDH9				ATXN1L		HNRNPK					FOXK1			FYTTD1
C5orf51	CAPN3		UHRF1	CASKIN1	CDC14A	CCDC6	BMP2K	ATP8B2		ZNF629			KIAA1324L				CACNB1		SERBP1					HYPK			FNDC3B
C5orf51	CAPN6		UPF3A	CASKIN1	CDC27	CCDC71L	BMP2K	ATR		CAVIN2			MARK1				HPSE2		SERBP1					DNAJC10			PGPEP1
C5orf51	CAPN7		USP11	CASP3	CDC42BPA	CCDC71L	BMP3	ATRIP		ANKRD28			PHF1				ARL3		AIG1					NME6			EPG5
C5orf51	CAPRIN2		USP25	CASP3	CDC5L	CCDC71L	BMP4	ATRN		RHOQ			FAM49B				UNC80		POU2F1					CYCS			DBR1
C5orf51	CAPRIN2		USP34	CASP3	CDC73	CCDC71L	BMPER	ATRNL1		ULBP1			SUGT1				NRP2		RAB1B					ZNF93			EVI5
C5orf51	CAPZA1		USP37	CASP3	CDC73	CCDC93	BMPR1A	ATRNL1		SLC16A14			MTFMT				MAP7		RPS3A					CNKSR3			APAF1
C5orf51	CAPZA2		VAMP7	CASP3	CDC73	CCDC97	BMPR2	ATRX		KREMEN1			CDK5RAP1				FBXO10		NAA30					BTG3			ANP32E
C5orf51	CARHSP1		VEGFA	CASP3	CDCA7	CCL3	BMPR2	ATXN1		TLDC1			HNRNPF				PITPNA		SYNJ1					BTG3			AKNA
C5orf51	CARNMT1		VEGFD	CASP3	CDH1	CCL3L1	BMT2	ATXN1		RASGRF1			BABAM2				CPEB3		FAXC					BTG3			EGLN2
C5orf51	CASK		VEZF1	CASP5	CDH16	CCL3L3	BNC2	ATXN1		MASP1			PRKAG2				NUAK1		PLSCR4					BTG3			PPP1R16B
C5orf51	CASK		VEZF1	CASTOR2	CDH18	CCL7	BNC2	ATXN1L		CX3CL1			PDSS1				CCDC6		NUP210					AGO3			RDH13
C5orf51	CASK		VPS4B	CBARP	CDH2	CCND1	BNIP2	ATXN1L		STRADA			RIT1				TEAD1		URB2					TPK1			DMWD
C5orf51	CASKIN1		VPS72	CBFA2T3	CDH24	CCND1	BNIP2	ATXN1L		NSF			RHOBTB1				PHF21A		WAC					SOD2			COLEC10
C6orf120	CASKIN1		WAPL	CBFA2T3	CDH7	CCND1	BNIP2	ATXN1L		CAMTA1			RAD21				CRKL		DDX5					CLEC12B			IL20RB
C6orf120	CASKIN1		WDFY1	CBFA2T3	CDH7	CCND1	BNIP2	ATXN2		FABP7			POU2F1				ZBTB44		MYCBP2					TMEM196			MTMR14
C6orf203	CASKIN1		WDR6	CBL	CDK1	CCND1	BNIP2	ATXN2		ASB6			DDX54				CAPRIN1		LRRC41					XIRP2			TGFBI
C6orf203	CASP3		WDR88	CBL	CDK11B	CCND1	BNIP2	ATXN2		ITFG2			ENOSF1				RNF38		IFIH1					CLEC12B			TBL3
C6orf62	CASP3		WIZ	CBL	CDK12	CCND1	BNIP3L	ATXN2L		TXNDC5			EIF2AK3				ZC3H12C		TERF2					ZMYM1			SH2D5
C8orf58	CASP3		WNT10B	CBL	CDK14	CCND2	BNIP3L	ATXN7		PAPOLA			SARNP				SNX18		RPLP0					ZMYM1			KCTD20
C8orf58	CASP3		WNT5A	CBL	CDK16	CCND2	BNIP3L	ATXN7		E2F3			PUS7				IPO7		NUP214					ABHD15			CAPZA2
C8orf58	CASP3		WSB1	CBL	CDK16	CCND2	BNIP3L	ATXN7		IDH3A			IL12B				MASP1		STT3B					TNFAIP8L1			ZNF546
C9orf40	CASP3		WSB1	CBX2	CDK17	CCND2	BNIP3L	ATXN7L1		SCMH1			SAMHD1				ARMC1		TXLNA					TNFAIP8L1			OTOF
C9orf40	CASP5		WSCD2	CBX2	CDK17	CCND2	BNIP3L	ATXN7L1		DBT			SFTA3				NLGN1		B4GALT1					EXO5			ARHGEF37
CA12	CASTOR2		WWP1	CBX5	CDK17	CCND2	BNIP3L	ATXN7L1		MON2			VASH2				E2F7		B4GALT1					EXO5			ATP9A
CACFD1	CBARP		WWP1	CBX5	CDK17	CCND2	BNIP3L	ATXN7L1		TMEM242			BAZ1A				KDSR		SFT2D1					TNFRSF10B			APBA1
CACFD1	CBFA2T3		WWP1	CBX5	CDK2AP2	CCNF	BNIP3L	ATXN7L1		AMER1			MSI2				RREB1		FBXO30					TNFRSF10B			HECW2
CACFD1	CBFA2T3		WWP2	CBX6	CDK2AP2	CCNG1	BNIP3L	ATXN7L3		SHROOM4			MRPL35				UBE4B		JAK1					MTPAP			METTL21A
CACNA1D	CBFA2T3		YBX3	CCDC113	CDK4	CCNG2	BNIPL	ATXN7L3B		TMEM245			IL31RA				SRPRB		TMEM43					TXK			NSG1
CACNA1D	CBL		YBX3	CCDC141	CDK4	CCNJ	BOD1L1	AUTS2		ARMC7			FADD				CLUH		CKAP5					TXK			CPT1A
CACNA1D	CBL		YBX3P1	CCDC141	CDK5R2	CCNJ	BORA	AVL9		PCSK2			KLHDC9				CIAPIN1		CRK					MTPAP			RNF166
CACNA1D	CBL		YTHDC1	CCDC144A	CDK5RAP3	CCNJ	BORA	AVL9		TFCP2L1			HEY1				QKI		CRK					SPTLC2			NT5C1A
CACNA1E	CBL		YTHDF2	CCDC178	CDKAL1	CCNJ	BORA	AVL9		DHFR			STAT4				FGFRL1		DHX30					FHDC1			IER3
CACNA1E	CBL		ZBTB2	CCDC71L	CDKL4	CCNJ	BORA	AVPR1B		RGS7BP			TLE4				ISM2		TGOLN2					YOD1			AFMID
CACNA1E	CBX2		ZBTB20	CCDC71L	CDKN1B	CCNJL	BORCS7	AXIN2		TMEM87A			KANK1				LHFPL4		HNRNPH3					ZNF385A			ALKBH5
CACNA1I	CBX2		ZBTB34	CCDC71L	CDKN1B	CCNT2	BPTF	AXIN2		KCTD2			HADH				RIC1		PRPS1					TBL1XR1			ASB16
CACNB2	CBX5		ZBTB34	CCDC93	CDKN1B	CCNT2	BPY2	AXIN2		LPAL2			LGTN				HIC2		PTAR1					KMT5B			EIF1AD
CACNB2	CBX5		ZBTB34	CCL3	CDKN1B	CCNT2	BRAF	AXIN2		DKK2			MRFAP1				PACSIN1		UVSSA					TBL1XR1			LMTK2
CACNB4	CBX5		ZBTB34	CCL3L1	CDKN1B	CCNY	BRAP	AXIN2		KIAA0232			ZNF281				CARM1		AGPAT5					TBL1XR1			LRRC59
CACNB4	CBX5		ZCCHC14	CCL3L3	CDKN1B	CCNY	BRCC3	AXIN2		DEFB129			TPM3				CLCN5		PATJ					KMT2B			LRRC59
CACNB4	CCDC113		ZCCHC14	CCL7	CDKN1B	CCNY	BRD4	AXIN2		MFSD8			POLR1C				GRM1		ZNF217					RNASEH1			ATG9A
CACNG4	CCDC141		ZCCHC24	CCNB2	CDKN1B	CCNY	BRIP1	AXIN2		SPTY2D1			UPK1B				BAZ2A		GNL3L					RNASEH1			CDCP1
CACNG4	CCDC141		ZCCHC8	CCNC	CDKN1B	CCR7	BRMS1L	AXIN2		CACNG4			MPPED2				MIB1		VPS35					LIMA1			NAB2
CACNG4	CCDC144A		ZCCHC8	CCND1	CDKN1B	CCR7	BRWD1	AXIN2		KIF11			FAAP24				NTRK2		COIL					LIMA1			POLDIP3
CACNG8	CCDC178		ZEB2	CCND1	CDKN1B	CCR7	BRWD1	AXIN2		KIF1A			SYTL4				MBNL3		RAE1					RPS6KA5			ZSWIM4
CADM2	CCDC6		ZFHX4	CCND1	CDKN1B	CCSAP	BRWD1	AXIN2		PLXDC1			SEMA3A				CHST11		UBE3B					RPS6KA5			TIPIN
CADM2	CCDC71L		ZMYM2	CCND1	CDKN1B	CCSAP	BRWD1	AXL		SLCO5A1			HOXD1				LAMC1		PPIL2					PRKAR1A			BCKDK
CADM2	CCDC71L		ZNF148	CCND1	CDKN1B	CD164	BRWD1	AZIN2		BACE1			RGS9BP				CPSF7		AP2M1					TMEM131L			C17orf105
CALCOCO2	CCDC71L		ZNF154	CCND1	CDKN1B	CD164	BRWD1	B3GALT1		NUDT21			SLC25A14				AKT3		ZNRF1					KMT2B			CCDC15
CALD1	CCDC93		ZNF217	CCND1	CDKN1B	CD164	BRWD1	B3GALT4		AXL			ALG13				PTPRD		ZNRF1					KMT2B			CD180
CALD1	CCL3		ZNF219	CCND2	CDKN1C	CD164	BRWD3	B3GNT2		CAV1			RRP1B				PTPN3		SF3B3					ELAVL2			GNL3L
CALD1	CCL3L1		ZNF236	CCND2	CDKN1C	CD164	BSCL2	B3GNT2		PSD3			TPM1				SGCD		SLC39A14					FBXL7			HAUS3
CALM1	CCL3L3		ZNF3	CCND2	CDKN2A	CD200	BSDC1	B3GNT2		NUS1			XPO1				SH3BP4		CHPF					KCNJ8			IFT22
CALM1	CCL7		ZNF362	CCND2	CDKN2AIP	CD200R1	BTAF1	B3GNT2		ADCY2			GMCL1				WNK3		ATP2A2					DNAJB6			ISPD
CALM1	CCNB2		ZNF362	CCND2	CDON	CD200R1	BTAF1	B3GNT2		POLI			DAZAP1				INO80D		NUP160					FAM89A			RAB5B
CALM1	CCND1		ZNF362	CCND2	CDR2	CD200R1	BTAF1	B4GALNT2		KLHL25			HHLA2				ANKIB1		MDH1					CAPRIN2			RNFT2
CALM1	CCND1		ZNF362	CCND2	CDV3	CD200R1	BTAF1	B4GALT2		KLHL28			CNKSR2				ASH1L		PPP1CC					CAPRIN2			RPL13A
CALM1	CCND1		ZNF451	CCND2	CDV3	CD274	BTAF1	B4GALT3		POLK			NR2E3				BDNF		SMAD7					ADAT2			VAMP3
CALML4	CCND1		ZNF521	CCND2	CDV3	CD276	BTAF1	B4GAT1		KLHL20			AMPH				C16orf72		SMAD7					RLIM			ARL5C
CALN1	CCND1			CCNF	CDV3	CD59	BTAF1	BAALC		CCND2			BCCIP				DCUN1D4		SMAD7					SLC25A46			FPR1
CALN1	CCND1			CCNF	CDV3	CD59	BTAF1	BACE1		ZDHHC2			ZSWIM6				FBXW7		SMAD7					GLO1			KCNJ5
CALU	CCND1			CCNG1	CDV3	CD59	BTBD1	BACE1		SMARCD1			EIF3J				HNRNPA2B1		SMAD7					DIS3L			MATN3
CALU	CCND2			CCNJ	CDV3	CD59	BTBD1	BACE2		OSGIN2			XBP1				LATS2		RANBP10					DIS3L			NRIP3
CALU	CCND2			CCNJ	CDV3	CD59	BTBD3	BACH2		FRMD4A			EGR3				LRP1B		THRA					CSDE1			RAB3IP
CALU	CCND2			CCNJ	CDV3	CD86	BTBD3	BACH2		AMOT			TK2				PNISR		APRT					HSPA4L			RBM43
CALU	CCND2			CCNJ	CDX2	CDC25A	BTBD7	BACH2		RSL1D1			CEP83				RAP2C		QARS					FICD
CALU	CCND2			CCNJ	CDX2	CDC25A	BTBD7	BACH2		YBX3			LRRC66				RORA		AFDN					RPF2
CANT1	CCND2			CCNJ	CEACAM3	CDC25A	BTBD7	BACH2		UNC13A			WDR47				RSPO3		STXBP1					RPF2
CAP1	CCND2			CCNJ	CECR6	CDC25A	BTBD7	BACH2		WNT5A			COL24A1				RUNX1T1		VOPP1					PLS1
CAP1	CCND2			CCNJL	CECR6	CDC25A	BTLA	BACH2		LANCL1			GLUD1				SALL1		VOPP1					HIST1H2BD
CAP1	CCND2			CCNT2	CELF1	CDC34	BTLA	BAG5		OPTN			LAPTM4A				SIPA1L2		MCPH1					TMEM200C
CAP1	CCND2			CCNT2	CELF2	CDC34	BTLA	BAGE		ENTPD1			PCNP				UBR3		HSP90AB1					TNFRSF21
CAPG	CCNF			CCNT2	CELF2	CDC34	BTLA	BAGE		ENTPD7			NKX2-4				USP42		PSMD7					TMEM200C
CAPN3	CCNG1			CCNY	CELF2	CDC34	BTNL8	BAIAP2L2		KCNA3			RPLP0P2				YWHAH		SUPT3H					RAP2C
CAPN6	CCNJ			CCNY	CEMIP	CDC34	BUB3	BAK1		SLF2			TMEM98				ZCCHC2		DHX37					RORA
CAPN7	CCNJ			CCNY	CENPF	CDC34	BUD31	BANP		SS18L1			FOXP2				KCNC4		DENR					RORA
CAPRIN2	CCNJ			CCR7	CENPP	CDC42SE1	BUD31	BAP1		STRN3			SMIM19				DCAF8		TCAF2					EGLN3
CAPRIN2	CCNJ			CCR7	CEP120	CDC5L	BZW2	BARHL1		CBL			RGSL1				KBTBD4		SLC1A5					PLRG1
CARHSP1	CCNJ			CCR7	CEP120	CDCA3	BZW2	BAZ2A		THUMPD1			KRTAP4-1				TSC1		BAMBI					KATNAL1
CARNMT1	CCNJ			CCR7	CEP128	CDCA8	BZW2	BAZ2A		SLFN13			FBN2				PAFAH1B2		PPP1CB					EPHA4
CASK	CCNJL			CCSAP	CEP192	CDH1	C10orf128	BAZ2A		LIMCH1			EIF2B1				AKAP13		LZTR1					ENPP5
CASK	CCNT2			CCSAP	CEP350	CDH18	C11orf68	BAZ2A		DCAF17			SERF1A				ONECUT2		TRAPPC1					ENPP5
CASKIN1	CCNT2			CD164	CEP41	CDH18	C11orf74	BAZ2A		ZNF280C			KIF26A				FAT3		CPOX					LUZP2
CASKIN1	CCNT2			CD164	CEP57L1	CDH22	C12orf49	BAZ2A		AFDN			MYL12A				ATG13		RBM27					CERCAM
CASKIN1	CCNY			CD164	CEP70	CDH22	C12orf49	BAZ2A		SPRTN			STK26				SYNRG		ARID2					C16orf70
CASP3	CCNY			CD164	CEP76	CDH22	C12orf54	BAZ2B		FCHO2			TCAIM				RETREG2		ZFAND5					C16orf70
CASP3	CCNY			CD164	CFAP47	CDH22	C12orf54	BAZ2B		MLLT6			IPO5				GCC2		EIF5B					ARHGAP12
CASP3	CCNY			CD200	CFAP65	CDHR1	C12orf76	BBOX1		FAM107B			CUTC				C1orf226		PRDX3					ARHGAP12
CASP3	CCR7			CD200R1	CFP	CDK14	C12orf76	BBOX1		CDYL			SLC25A33				ITSN1		AIFM2					CLIC4
CASP3	CCR7			CD200R1	CHAMP1	CDK19	C12orf76	BBS2		FAM107A			ESYT1				FAM91A1		KMT2D					CLIC4
CASP5	CCR7			CD200R1	CHCHD2	CDK6	C12orf76	BBS7		MLLT3			GPRASP1				GORASP2		KMT2D					ATXN1
CASTOR2	CCR7			CD200R1	CHD1	CDK6	C14orf28	BBS9		TXNRD1			TRAF6				KLC4		HIST2H3A					ZNF681
CAV1	CCSAP			CD200R1	CHD2	CDKAL1	C14orf28	BBX		KRT10			ARL8B				PISD		AMMECR1L					TRAPPC2
CBARP	CCSAP			CD274	CHD5	CDKAL1	C15orf32	BCAS1		CCDC47			SLC40A1				KCNH1		FGF5					F2RL3
CBFA2T3	CD164			CD276	CHD7	CDKN1A	C15orf40	BCAS3		UBN2			CEP120				RGPD4		XKR9					ZNF107
CBFA2T3	CD164			CD59	CHD8	CDKN1A	C15orf40	BCAT2		FAM129A			MMD				RGPD5		C1orf43					FMNL2
CBFA2T3	CD164			CD59	CHD8	CDKN1A	C15orf41	BCAT2		CNTN2			GABARAPL2				RGPD6		FANCC					WASL
CBFB	CD164			CD59	CHD9	CDV3	C15orf41	BCCIP		LYRM2			NIP7				DUSP3		RNF149					WIPF2
CBL	CD164			CD59	CHDH	CDV3	C15orf41	BCKDK		NF1			FGB				RGPD8		RNF149					YWHAZ
CBL	CD200			CD59	CHEK1	CDV3	C15orf41	BCKDK		KIAA1456			CDH20				CDK5R1		IFNGR2					YWHAZ
CBL	CD200R1			CD86	CHFR	CDV3	C15orf56	BCL11A		PCGF5			CCR7				WNT3A		TBRG4					WASL
CBL	CD200R1			CDC25A	CHI3L1	CDV3	C16orf72	BCL11A		PDZD2			DBN1				ZBTB39		AP4S1					TMEM100
CBL	CD200R1			CDC25A	CHIC1	CDV3	C18orf54	BCL11A		PPP1R12B			RFESD				ATP1B4		ETNK1					USP48
CBX2	CD200R1			CDC25A	CHL1	CDV3	C18orf63	BCL11A		RNF169			TMEM177				ZDHHC3		ETNK1					TCF7L2
CBX2	CD274			CDC25A	CHMP7	CDV3	C1orf146	BCL11A		LRIF1			MAGEL2				PWWP2B		BTAF1					SAMD12
CBX5	CD276			CDC25A	CHMP7	CDYL	C1orf146	BCL11A		SLC19A2			LEPR				SLC9A8		NRIP1					SCD
CBX5	CD276			CDC25A	CHN2	CDYL	C1QL3	BCL11A		TAF11			C11orf54				DCBLD2		RPS3					RUFY2
CBX5	CD2AP			CDC34	CHPF	CDYL	C1QL3	BCL11A		TOX4			FBXL21				SPRED1		PTBP1					POLR3A
CBX5	CD55			CDC34	CHPF2	CDYL	C1QL3	BCL11B		HOXD13			DLX1				IRS1		PPT1					RRN3
CBX6	CD59			CDC34	CHRM4	CEBPD	C21orf62	BCL11B		HUNK			SNX16				CHD6		CHMP7					RHOC
CCDC113	CD59			CDC34	CHST11	CEBPD	C2CD3	BCL11B		NCMAP			C15orf41				FERMT2		CDK4					RHOC
CCDC115	CD59			CDC34	CHST4	CECR2	C2CD4A	BCL2		ZBTB34			KMT5B				FGF18		VDAC2					LEPROT
CCDC134	CD59			CDC34	CHST4	CECR6	C2orf69	BCL2		CPT1B			ADAL				LRP2		PGD					MECP2
CCDC141	CD86			CDC34	CHST4	CECR6	C2orf69	BCL2		IL11			INA				PPP2R5C		PGD					MCC
CCDC141	CDC25A			CDC42BPA	CHST4	CECR6	C2orf69	BCL2L11		KATNAL1			EDNRA				SLC20A2		PIK3C2B					ISOC1
CCDC144A	CDC25A			CDC42SE1	CHST6	CECR6	C2orf69	BCL2L13		TRIM44			ASH2L				SUZ12		MPHOSPH9					GNPTAB
CCDC144NL	CDC25A			CDCA8	CHTF8	CELF1	C2orf69	BCL2L13		EPB41			SEL1L				ASB1		MPP1					HOXD11
CCDC178	CDC25A			CDCA8	CHTOP	CELF1	C2orf83	BCL2L2		MPZL2			WIPF3				ADGRL2		MARCKS					FRS2
CCDC186	CDC25B			CDH1	CHURC1-FNTB	CELF1	C2orf88	BCL2L2					BBS5				ARHGAP20		NAB1					DYNC1LI2
CCDC71	CDC34			CDH22	CIC	CELF2	C3orf14	BCL2L2					NCAPD3				ATXN2		MESD					FEM1B
CCDC71L	CDC34			CDH22	CIDEA	CELF2	C3orf38	BCL2L2					GCNT4				BCL2		ATP6V0E1					FEM1B
CCDC71L	CDC34			CDH22	CINP	CELF2	C3orf52	BCL2L2					INSM2				C1orf21		RPS6					DNAJC28
CCDC71L	CDC34			CDHR1	CIRBP	CENPP	C3orf52	BCL2L2					CPED1				CACUL1		TPD52					DNAJC28
CCDC93	CDC34			CDK14	CISD2	CEP120	C3orf52	BCL2L2					PHF3				CCND2		TTC1					CFL2
CCL3	CDC34			CDK14	CISH	CEP120	C3orf52	BCL2L2					ASB5				CCNT2		LIN28B					CBX1
CCL3	CDC34			CDK19	CISH	CEP120	C5orf15	BCL7A					C12orf74				CD164		TARDBP					ARSJ
CCL3L1	CDC42SE1			CDK19	CITED4	CEP135	C5orf15	BCL9L					GUSBP1				CDC37L1		PHLDB3					ZNF35
CCL3L3	CDC7			CDK6	CITED4	CEP135	C5orf15	BCL9L					HECTD2				CNKSR2		TNPO3					CCDC71L
CCL7	CDCA8			CDK6	CITED4	CEP135	C5orf15	BCL9L					HLTF				COL4A3BP		PPTC7					CCDC71L
CCNA2	CDCA8			CDKAL1	CITED4	CEP135	C5orf42	BCL9L					MBIP				COPS2		VPS13A					LRPAP1
CCNB1	CDH1			CDKN1A	CKMT2	CEP164	C5orf42	BCLAF3					SLITRK3				CRIM1		QRICH1					ZNF354B
CCNB2	CDH22			CDKN1A	CLCF1	CEP164	C5orf42	BCLAF3					TRAPPC2L				CUL2		SCCPDH					HMGB2
CCND1	CDH22			CDKN1A	CLCN2	CEP164	C5orf49	BCLAF3					RAD51C				DDX3X		NDFIP1					EFCAB14
CCND1	CDH22			CDKN1C	CLCN3	CEP350	C5orf63	BCLAF3					PCDHA13				DDX3Y		TCP1					DSPP
CCND1	CDH22			CDV3	CLCN3	CEP57	C6	BCLAF3					CST13P				DLL4		DHFR					RACGAP1
CCND1	CDHR1			CDV3	CLCN3	CEP85L	C6orf106	BCLAF3					SPEN				E2F3		DSG2					ZBTB7A
CCND1	CDK14			CDV3	CLCN3	CEP85L	C6orf62	BCLAF3					ANKRD20A5P				EIF3A		EDC4					SESN3
CCND1	CDK19			CDV3	CLCN3	CERCAM	C6orf62	BCLAF3					PCDHA4				GRM7		ECHS1					SCAMP2
CCND1	CDK6			CDV3	CLCN3	CERCAM	C6orf62	BCOR					ITPK1				HAS2		HNRNPM					SCAMP2
CCND1	CDK6			CDV3	CLCN3	CERCAM	C6orf62	BCS1L					PCDHA5				HECTD4		PPIL1					OTUD4
CCND1	CDK6			CDV3	CLCN3	CERCAM	C6orf62	BDNF					ARID2				HOXA10		PPIL1					LRP12
CCND2	CDK6			CDV3	CLCN5	CERCAM	C6orf62	BDNF					ST7				HOXA3		PPIL1					ITGB1
CCND2	CDKAL1			CDV3	CLCN5	CFL2	C7	BDNF					PSEN1				IRF2BPL		PPIL1					KCNB1
CCND2	CDKN1A			CDV3	CLCN5	CFL2	C7orf72	BDNF					HMGB1				KCTD1		PPIL1					FAM210A
CCND2	CDKN1A			CDYL	CLCN6	CGNL1	C8B	BDNF					TRIAP1				KCTD8		TANGO6					FGFR1OP
CCND2	CDKN1A			CDYL	CLCN6	CGNL1	C8orf33	BDNF					FRRS1L				KMT2C		FOXK1					EIF4A2
CCND2	CDKN1A			CDYL	CLCN6	CGNL1	C8orf44	BDNF					KIN				LCORL		FOXK1					DCAF8
CCND2	CDV3			CDYL	CLDN6	CHD4	C8orf58	BDNF					FBXW11				LRIG1		FOXK1					RRAS2
CCND2	CDV3			CDYL	CLDN6	CHD4	C8orf58	BDNF					ZBTB10				MAP2K1		KMT2C					COX6B1
CCND2	CDV3			CEBPB	CLDND1	CHD4	C8orf59	BECN1					PNMA1				MAP3K4		LSM14A					CCDC6
CCND2	CDV3			CEBPD	CLEC7A	CHD4	C8orf59	BECN1					RNFT1				MGAT4A		MAPK1					CRK
CCND2	CDV3			CEBPD	CLINT1	CHD7	C9orf170	BEGAIN					RAC1				MIPOL1		CYBA					BICD2
CCND3	CDV3			CECR2	CLIP2	CHD7	C9orf170	BEND3					IL1RAP				MOB4		BEX1					RPRD2
CCNF	CDV3			CECR6	CLIP2	CHD7	C9orf72	BEND7					KLHL36				NUFIP2		CYP51A1					RPL17-C18orf32
CCNF	CDV3			CECR6	CLMP	CHD7	C9orf85	BEST4					TRIM2				NXPH1		DNAJC5					C18orf32
CCNF	CDV3			CECR6	CLN8	CHD7	CA2	BFAR					LYST				PAK5		CLCN6					NKIRAS1
CCNG1	CDYL			CELF1	CLN8	CHD9	CA2	BHLHE40					DOT1L				PBX3		SEPT2					HAUS8
CCNJ	CDYL			CELF1	CLSPN	CHD9	CA2	BHLHE40					RBMS3				PCDH9		SEPT2					RBM12B
CCNJ	CDYL			CELF1	CLSPN	CHD9	CA2	BHLHE40					VLDLR				PCDHA1		BRAT1					AGMAT
CCNJ	CDYL			CELF2	CLSTN1	CHD9	CA2	BHLHE41					SUPT16H				PCDHA10		HSPA8					AGMAT
CCNJ	CEBPD			CEP120	CLTC	CHD9	CA9	BHLHE41					CALD1				PCDHA11		HSPA8					SNAP47
CCNJ	CEBPD			CEP120	CLTC	CHD9	CAB39	BHLHE41					ETFA				PCDHA12		TSPAN3					RANGAP1
CCNJ	CECR2			CEP120	CLTCL1	CHIC1	CAB39	BICC1					MSL1				PCDHA13		CHEK1					PRKCB
CCNJ	CECR6			CEP135	CMTM3	CHIC1	CAB39	BICD2					H2AFY2				PCDHA2		CHEK1					PRKCB
CCNJ	CECR6			CEP135	CMTM4	CHIC1	CAB39	BICD2					VSIG4				PCDHA3		CHEK1					BRI3BP
CCNJL	CECR6			CEP135	CMTM4	CHIC1	CAB39	BIRC6					KIF14				PCDHA4		CHEK1					BRI3BP
CCNK	CELF1			CEP135	CMTM4	CHL1	CAB39L	BLK					AQP11				PCDHA5		FADD					PIWIL2
CCNT2	CELF1			CEP164	CMTM4	CHRD	CAB39L	BLMH					MIGA1				PCDHA6		ZCCHC14					PIWIL2
CCNT2	CELF1			CEP164	CMTM4	CHRD	CACHD1	BLMH					SUPT20H				PCDHA7		ITGA6					PIWIL2
CCNT2	CELF1			CEP164	CMYA5	CHRD	CACNA2D3	BLMH					DYNC2H1				PCDHA8		SHOC2					PIWIL2
CCNY	CELF2			CEP170B	CNBP	CHRFAM7A	CACNB4	BLMH					NCOA7				PCDHA9		FOXO1					PIWIL2
CCNY	CEP120			CEP350	CNDP2	CHRNA7	CACUL1	BLZF1					DDX42				PCDHAC1		SMURF1					MYH9
CCNY	CEP120			CEP57	CNKSR3	CHST3	CACUL1	BMF					LRIT1				PCDHAC2		SMURF1					FEM1A
CCNY	CEP120			CEP85L	CNN2	CHST3	CADM1	BMI1					TDG				PDCD4		CRIM1					FEM1A
CCR7	CEP120			CEP85L	CNNM3	CHSY3	CADM1	BMP3					KCNH8				PHIP		CRIM1					FEM1A
CCR7	CEP135			CERCAM	CNOT1	CHSY3	CADM1	BMPR1B					PAPD5				PIM1		CRIM1					RANGAP1
CCR7	CEP135			CERCAM	CNOT2	CHSY3	CADM2	BMPR2					ZNF214				PPM1D		FGF2					FAXC
CCR7	CEP135			CERCAM	CNOT3	CHSY3	CADM2	BMPR2					TPH1				PRDM4		FGF2					SPIB
CCSAP	CEP135			CFL2	CNOT6	CHTOP	CADM2	BMT2					CDK5RAP2				PTHLH		FGF2					SPIB
CD151	CEP164			CGNL1	CNOT6	CHUK	CADM3	BMX					FGL1				PURA		SHOC2					WDR53
CD164	CEP164			CGNL1	CNOT6	CHUK	CADPS	BMX					RBBP7				RAB35		SHOC2					WDR53
CD164	CEP164			CGNL1	CNOT6	CLASP2	CALB1	BNC1					TOR1AIP2				RBBP6		SHOC2					TM4SF5
CD164	CEP170B			CHD1	CNOT6	CLASP2	CALB1	BNC2					CTDNEP1				RBM6		SHOC2					ELOC
CD164	CEP350			CHD4	CNOT6L	CLASP2	CALCR	BNC2					PNPO				RECK		SHOC2					FAM126B
CD164	CEP55			CHD4	CNOT9	CLASP2	CALCR	BNIP3					METAP2				RELN		PLEKHA1					POLM
CD200	CEP57			CHD4	CNTD2	CLASP2	CALCR	BNIP3					GCM2				SCOC		ZDHHC16					POLM
CD200R1	CEP85L			CHD4	CNTFR	CLCA3P	CALCR	BNIP3					RIOK3				SERBP1		CEP55					PNRC1
CD200R1	CEP85L			CHD4	CNTFR	CLCN5	CALCRL	BNIP3					AEN				SESN1		AMOTL1					CBX8
CD200R1	CERCAM			CHD7	CNTNAP1	CLCN5	CALCRL	BOLA3					CBX3				SETD3		CEP55					C15orf41
CD200R1	CERCAM			CHD7	CNTRL	CLCN5	CALCRL	BORA					RPGR				SGK1		CEP55					ATAT1
CD200R1	CERCAM			CHD7	COA7	CLCN5	CALCRL	BORCS6					RAD51				SLC4A4		CEP55					ATAT1
CD274	CERCAM			CHD7	COG5	CLCN5	CALCRL	BPIFB2					CMTR2				SMAD7		C1orf21					PNRC1
CD276	CFL2			CHD7	COG7	CLDN1	CALD1	BPTF					ZC3H14				SMURF1		C1orf21					CBX5
CD2BP2	CFL2			CHD9	COL11A1	CLDN1	CALU	BRAF					PBX1				SOBP		C1orf21					HIST1H2BG
CD59	CFL2			CHD9	COL11A2	CLDN12	CAMK2D	BRD1					DLAT				SOCS6		STXBP3					MELK
CD59	CGNL1			CHD9	COL11A2	CLDN12	CAMK2N1	BRD2					HSF5				STRADB		AMOTL1					PAK6
CD59	CGNL1			CHD9	COL11A2	CLDN12	CAMK2N1	BRD8					HMGN3				STRBP		AMOTL1					APOH
CD59	CGNL1			CHD9	COL11A2	CLDN12	CAMK2N1	BRINP2					MAGOHB				ATL2		AMOTL1					GTF2H2C
CD59	CH25H			CHD9	COL23A1	CLDN12	CAMSAP1	BRIX1					DPY30				CACNA2D1		AMOTL1					HIP1
CD81	CHD4			CHIC1	COL26A1	CLDN12	CAMSAP2	BRK1					PEX12				BCLAF3		AMOTL1					GTF2H2C
CD86	CHD4			CHIC1	COL8A1	CLDN12	CAMSAP2	BRPF3					PDK1				FOXJ2		CCND2					OSTM1
CD99	CHD4			CHIC1	COMMD10	CLDN12	CAMSAP2	BRWD1					HOXA10				HACD2		BTG2					USP32
CDC25A	CHD4			CHIC1	COMMD9	CLDN12	CAMSAP2	BRWD1					CDCA7				HLF		CCND2					SPCS1
CDC25A	CHD4			CHL1	COMTD1	CLDN12	CAMSAP2	BRWD1					RTP1				JAKMIP2		TARBP2					LSM3
CDC25A	CHD7			CHPT1	COMTD1	CLDN12	CAMSAP2	BSDC1					PCDHA1				MBNL1		TARBP2					ICA1L
CDC25A	CHD7			CHRD	COPG1	CLDN4	CAMTA1	BSDC1					PCDHA10				NFIA		FCF1					ICA1L
CDC25A	CHD7			CHRD	COPG2	CLIC4	CAMTA1	BSN					PCDHA11				NOVA1		MTFR1L					POLR3F
CDC25A	CHD7			CHRD	COPS4	CLINT1	CAMTA1	BSN					DUSP16				PHYHIPL		USP15					CYB5A
CDC25A	CHD7			CHRFAM7A	COPS5	CLIP1	CAMTA1	BST1					EYA1				TMEM260		AKAP11					LIAS
CDC34	CHD9			CHRNA7	COPS6	CLOCK	CAMTA1	BST1					MRAP2				VCAN		PAGR1					LIAS
CDC34	CHD9			CHST3	COPS6	CLP1	CAMTA1	BST1					DAAM1				ZFPM2		ARIH1					MFSD2A
CDC34	CHD9			CHST3	COPS7A	CLP1	CAMTA1	BSX					PCDHA12				ZNF711		ARIH1					SRCAP
CDC34	CHD9			CHST6	COPZ1	CLP1	CAMTA1	BTAF1					PCDHA2				TAB3		ARIH1					DEGS1
CDC34	CHD9			CHSY3	COQ6	CLP1	CANX	BTAF1					PCDHA3				TBPL1		SNTB2					DHODH
CDC34	CHD9			CHSY3	COQ9	CLPB	CAP1	BTBD10					PCDHA6				TENM2		SNTB2					DHODH
CDC34	CHIC1			CHSY3	CORO1A	CLTC	CAP1	BTBD11					PCDHA7				TFAP2D		VPS4A					C15orf40
CDC34	CHIC1			CHSY3	CORO6	CMAS	CAPN6	BTBD17					PCDHA8				TMEM55A		VPS4A					GATAD1
CDC34	CHIC1			CHTOP	CORO7	CMTM6	CAPN6	BTBD18					PCDHA9				VTI1A		VPS4A					GATAD1
CDC34	CHIC1			CHUK	COX10	CMTM6	CAPN6	BTBD3					PCDHAC1				WAPL		VPS4A					WDR73
CDC42SE1	CHL1			CHUK	COX17	CNBP	CAPN6	BTBD7					PCDHAC2				WDR47		PAGR1					ZNF785
CDCA7	CHRD			CISD2	COX18	CNNM2	CAPRIN1	BTBD7					TMEM19				YWHAQ		RPS6KB1					N4BP2L2
CDCA8	CHRD			CLASP2	COX20	CNOT2	CAPRIN1	BTBD8					PPP2R2C				ZFHX4		GOSR1					RMND1
CDCA8	CHRD			CLASP2	COX6B1	CNOT2	CAPRIN1	BTBD9					ST7-OT4				ZNF532		C16orf72					ABI2
CDH1	CHRFAM7A			CLASP2	CPA6	CNOT2	CAPRIN1	BTBD9					MRPL22				AEBP2		C16orf72					FAAP24
CDH22	CHRNA7			CLASP2	CPD	CNOT2	CAPRIN1	BTG2					GOLGA1				FNTA		C16orf72					RAB42
CDH22	CHST3			CLCA3P	CPE	CNOT4	CAPRIN1	BTG2					RNPC3				LRRC8D		C16orf72					ZNF7
CDH22	CHST3			CLCN5	CPEB1	CNOT6L	CAPS2	BTG2					BHLHE41				CTDSPL		C16orf72					ESR2
CDHR1	CHSY3			CLCN5	CPEB3	CNOT6L	CAPZA1	BTG2					ERMN				MAFK		MINK1					TLR7
CDIPT	CHSY3			CLCN5	CPLX3	CNOT6L	CAPZA2	BTG2					YWHAZ				ARHGAP26		MINK1					C11orf54
CDK14	CHSY3			CLCN5	CPNE2	CNOT8	CAPZA2	BTLA					TNFRSF17				BCL11B		NAPG					MYLK3
CDK19	CHSY3			CLCN5	CPS1	CNR1	CAPZA2	BTLA					IRF6				CLCN3		NAPG					OCIAD1
CDK6	CHTOP			CLDN1	CPS1	CNTRL	CARD8	BTLA					SLC16A14				WWC1		NAPG					QRFPR
CDK6	CHUK			CLDN1	CPSF2	CNTRL	CASC4	BTLA					MAP3K2				RTF1		NAPG					LRRD1
CDK6	CHUK			CLDN1	CPSF2	CNTRL	CASD1	BTLA					VWA3B				SLC36A1		NAPG					PDE4C
CDKAL1	CISD2			CLDN12	CPT1A	CNTRL	CASD1	BTLA					DAPL1				TMEM268		NAPG					CEP104
CDKAL1	CLASP2			CLDN12	CPT1A	CNTRL	CASD1	BTN1A1					MLIP				TOB2		GALNT1					BCAS4
CDKN1A	CLASP2			CLDN12	CRCP	COIL	CASK	BTN1A1					HDAC9				CDK12		GALNT1					ORAI2
CDKN1A	CLASP2			CLDN12	CREB3L2	COIL	CASK	BTN1A1					PLXNC1				SLC11A2		SOWAHC					GTF2IRD2B
CDKN1A	CLASP2			CLDN12	CREB3L2	COIL	CASK	BTRC					MINDY2				USP9X		PNPLA6					DNAJB13
CDKN1A	CLCA3P			CLDN12	CREBL2	COIL	CASP3	BTRC					CXCL12				KCNJ2		ZCCHC3					MYO1F
CDKN1B	CLCN5			CLDN12	CREBL2	COIL	CASP3	BTRC					TMEM144				ITGA10		ZCCHC3					CD28
CDV3	CLCN5			CLDN12	CREBL2	COIL	CASP7	BTRC					TTC14				EML6		ZCCHC3					F2RL1
CDV3	CLCN5			CLDN12	CREBL2	COIL	CASP7	BTRC					ZMYM5				YTHDC1		SOWAHC					CCL5
CDV3	CLDN1			CLDN16	CREBL2	COIL	CASP7	BTRC					ATP5F1				PHACTR2		UBR3					DCTN5
CDV3	CLDN1			CLIC4	CREBRF	COIL	CASP7	C11orf42					GRAMD1C				IRF2BP2		CCNT2					MSH3
CDV3	CLDN12			CLINT1	CREBZF	COIL	CASP7	C11orf49					APTX				PER3		CDV3					ASB16
CDV3	CLDN12			CLOCK	CRH	COL11A1	CAST	C11orf53					ZWILCH				BRK1		ZNRF3					MSH3
CDV3	CLDN12			CLP1	CRIPT	COL11A1	CATSPERB	C11orf58					NOD2				MYADM		YWHAH					C12orf65
CDV3	CLDN12			CLP1	CRISPLD2	COL14A1	CBFA2T2	C11orf68					RAB11FIP2				RBM12		ACTR2					KCNK6
CDV3	CLDN12			CLP1	CRKL	COL14A1	CBFA2T2	C11orf68					CBLN1				SIX4		ACTR2					ZNF426
CDV3	CLDN12			CLP1	CRMP1	COL14A1	CBFA2T2	C12orf4					SOS2				CYB561A3		B3GNT2					PTGIS
CDYL	CLDN12			CLPB	CRTAP	COL14A1	CBFA2T3	C12orf49					WDR62				TRABD2B		B3GNT2					RTN2
CDYL	CLDN12			CMAS	CRTAP	COL15A1	CBFA2T3	C12orf50					GSPT2				GLS2		ITPR1					BHMT2
CDYL	CLDN12			CMTM6	CRTC1	COL15A1	CBFA2T3	C12orf57					C15orf61				SYT6		U2SURP					TMOD3
CDYL	CLIC4			CMTM6	CRTC3	COL15A1	CBL	C12orf76					FAM160B1				AKAP11		RARB					HS3ST1
CDYL	CLINT1			CMTM6	CRX	COL15A1	CBL	C12orf76					FNDC3A				MAPRE1		RARB					LINC00598
CEBPD	CLOCK			CNKSR2	CRY1	COL19A1	CBLB	C12orf76					USP3				AK4		RARB					TNIP3
CEBPD	CLP1			CNNM2	CRY2	COL19A1	CBLB	C14orf105					RANBP2				CDCA4		BHLHE40					WWC1
CECR2	CLP1			CNNM2	CRY2	COL19A1	CBLL1	C14orf105					RAD23B				ENAH		PPP1R11					VPS53
CECR6	CLP1			CNOT2	CRY2	COL19A1	CBLN1	C14orf166					STAG2				NAV1		PI4K2B					TRIOBP
CECR6	CLP1			CNOT2	CRY2	COL1A1	CBLN4	C14orf2					SBF2				SLC9A6		PI4K2B					TRAF3IP2
CECR6	CLPB			CNOT2	CRYAB	COL1A1	CBLN4	C14orf93					PCCA				ADCY5		PI4K2B					SGTB
CELF1	CLPB			CNOT2	CSF1	COL1A1	CBR4	C15orf40					DESI2				PCNX1		CANX					SLC7A11
CELF1	CMAS			CNOT2	CSF1R	COL1A1	CBR4	C15orf40					GNE				VCL		E2F3					ISCA2
CELF1	CMTM6			CNOT3	CSGALNACT2	COL1A2	CBX5	C15orf41					SON				MAPK9		PCMT1					SERINC1
CELF1	CMTM6			CNOT4	CSK	COL1A2	CBX5	C15orf54					SLC17A6				N4BP1		HSPA1B					MANEAL
CELF2	CNBP			CNOT6L	CSK	COL1A2	CC2D2B	C15orf54					MAP3K7CL				SLC13A3		HSPA1B					SLC1A5
CENPB	CNNM2			CNOT6L	CSK	COL1A2	CCAR1	C15orf61					PLS1				CHD1		HSPA1B					RNF115
CENPV	CNOT2			CNOT6L	CSMD2	COL1A2	CCAR1	C16orf58					MORC3				FAM13B		HSPA1B					RABGAP1L
CEP120	CNOT2			CNOT6L	CSMD3	COL1A2	CCAR1	C16orf72					TMEM131				KDM7A		EN2					PDHB
CEP120	CNOT2			CNR1	CSNK1G1	COL24A1	CCBE1	C16orf72					MBNL1				BCL7A		UBN2					LRIF1
CEP120	CNOT2			CNTRL	CSNK1G1	COL24A1	CCDC112	C16orf72					CKAP5				BTAF1		UBN2					GEMIN8
CEP120	CNOT4			CNTRL	CSNK1G1	COL24A1	CCDC146	C16orf72					LINC01559				FKBP5		UBN2					GTF2IRD2
CEP126	CNOT6			CNTRL	CSNK1G1	COL24A1	CCDC146	C16orf72					OPRM1				JARID2		UBN2					FAM213A
CEP135	CNOT6L			CNTRL	CSRNP1	COL27A1	CCDC158	C16orf72					PROSER2				JPH1		UBN2					DDI2
CEP135	CNOT6L			COIL	CSRNP2	COL3A1	CCDC158	C16orf72					FAM69B				KMT2A		UBN2					FKBP14
CEP135	CNOT6L			COIL	CSTF1	COL3A1	CCDC158	C16orf72					ELL2				PHC3		PIM1					CPT1A
CEP135	CNOT6L			COIL	CSTF3	COL3A1	CCDC171	C16orf72					IQCA1				PLEKHA5		CD2AP					DNAJB4
CEP164	CNOT9			COIL	CTBP1	COL3A1	CCDC171	C16orf72					CENPE				PRRC2C		CALU					CPS1
CEP164	CNR1			COIL	CTCF	COL3A1	CCDC18	C16orf72					SPOPL				RCOR3		CALU					CAPZA2
CEP164	CNTRL			COIL	CTDNEP1	COL3A1	CCDC186	C16orf72					TBX4				SLITRK6		EN2					CAPZA2
CEP350	CNTRL			COIL	CTDSP1	COL3A1	CCDC190	C17orf49					PAPSS2				WASL		EN2					ZNF578
CEP57	CNTRL			COIL	CTDSP2	COL3A1	CCDC28A	C17orf75					ARMC7				SBNO1		ZBTB34					ZBTB25
CEP85L	CNTRL			COIL	CTDSPL	COL4A1	CCDC32	C18orf25					SNAI3-AS1				PLSCR4		USP42					HIST1H2BJ
CEP85L	CNTRL			COIL	CTNNA3	COL4A1	CCDC32	C18orf25					TPTEP1				BCL9L		USP42					IRAK4
CERCAM	COIL			COIL	CTR9	COL4A1	CCDC34	C18orf8					SCOC				GRB10		USP42					NUGGC
CERCAM	COIL			COL11A1	CTSD	COL4A1	CCDC34	C18orf8					DLL1				CDS2		ZFHX4					ZNF665
CERCAM	COIL			COL11A1	CTSS	COL4A2	CCDC36	C19orf47					LIMCH1				HMBOX1		ZFHX4					GTF2H3
CERCAM	COIL			COL14A1	CTTNBP2NL	COL4A2	CCDC36	C1orf21					PCSK2				CDC25A		ZFHX4					ZNF578
CFL2	COIL			COL14A1	CUL5	COL4A2	CCDC6	C1orf21					SYT1				IGF1R		ZFHX4					FOXRED2
CGNL1	COIL			COL14A1	CUL7	COL4A2	CCDC6	C1orf21					GINS2				RNMT		MAFK					KIAA1841
CGNL1	COIL			COL14A1	CUL9	COL4A3BP	CCDC6	C1orf21					ARHGAP42				PRPF38A		MAFK					LY6G5B
CGNL1	COIL			COL15A1	CUX2	COL4A3BP	CCDC6	C1orf226					MTSS1				TMEM250		MAFK					ACOT9
CH25H	COIL			COL15A1	CWC15	COL4A3BP	CCDC6	C1orf226					ZNF677				CEP85L		DMTF1					ACOT9
CHAF1A	COIL			COL15A1	CWC27	COL4A5	CCDC6	C1orf226					HASPIN				TACC1		DMTF1					ACOT9
CHD1	COL11A1			COL15A1	CX3CR1	COL4A5	CCDC6	C1QL2					CCDC149				CCDC178		RAD23B					METTL8
CHD3	COL11A1			COL15A1	CXCR2	COL4A5	CCDC6	C1QL3					ARSG				COBLL1		RAD23B					CCDC125
CHD3	COL14A1			COL15A1	CXCR3	COL4A5	CCDC62	C1QL3					DISC1				FGF7		CHAC1					IPP
CHD4	COL14A1			COL19A1	CXCR5	COL4A6	CCDC62	C1QL3					EFS				GALNT7		SLC9A6					CXorf38
CHD4	COL14A1			COL19A1	CYB561D1	COL5A2	CCDC68	C1QL3					AIMP1				MAP3K21		ZNF275					CXorf38
CHD4	COL14A1			COL19A1	CYB5R1	COL5A2	CCDC71L	C1QL3					TSNAX				PCDH17		OGT					RFK
CHD4	COL15A1			COL19A1	CYCS	COL5A2	CCDC71L	C1QL3					TSNAX-DISC1				TRAF3		OGT					THEM4
CHD4	COL15A1			COL1A1	CYP11B2	COL5A2	CCDC71L	C1QTNF4					SPTSSA				UHMK1		OGT					PARD3
CHD4	COL15A1			COL1A1	CYP1A1	COL6A1	CCDC73	C1QTNF9					HIC1				TLL1		OGT					SYNPO2L
CHD4	COL15A1			COL1A1	CYP1B1-AS1	COL8A1	CCDC82	C20orf194					UTY				RYBP		LUZP1					C1orf50
CHD7	COL15A1			COL1A1	CYP20A1	COL9A1	CCDC82	C20orf27					DIP2A				POM121		LUZP1					LGSN
CHD7	COL15A1			COL1A1	CYP20A1	COL9A1	CCDC82	C20orf27					NABP1				POM121C		LUZP1					GDF5OS
CHD7	COL19A1			COL1A2	CYP20A1	COL9A3	CCDC85A	C20orf96					GSKIP				HTR4		CHAC1					RBM41
CHD7	COL19A1			COL1A2	CYP51A1	COL9A3	CCDC88A	C21orf33					PIBF1				IKZF4		UBE4A					C14orf119
CHD7	COL19A1			COL1A2	DAB2	COLEC12	CCDC88A	C2CD5					SNTB1				PPP1R12B		SCAMP4					ZNF446
CHD9	COL19A1			COL1A2	DACH1	COPG1	CCDC88C	C2CD5					ANKFY1				HERC2		SCAMP4					RNF34
CHD9	COL1A1			COL1A2	DACH1	COPS4	CCER1	C2CD5					ACRV1				SHROOM4		ENTPD1					ZNF347
CHD9	COL1A1			COL1A2	DACT1	CORO1B	CCK	C2CD5					RBM41				AIFM1		ENTPD1					MAN2B2
CHD9	COL1A1			COL1A2	DAGLA	COX1	CCK	C2orf42					RPSAP9				FEZF1		PAK2					STX4
CHD9	COL1A1			COL1A2	DAGLA	COX10	CCK	C2orf42					LARS				SLAIN2		PDCD4					SLC25A33
CHIC1	COL1A2			COL24A1	DAGLA	COX14	CCK	C2orf42					RBM26				STMN2		ARCN1					ANKS4B
CHIC1	COL1A2			COL24A1	DAGLA	COX16	CCL22	C2orf42					SMAD9				HSPA4L		RASSF5					ABCG8
CHIC1	COL1A2			COL24A1	DALRD3	COX3	CCL7	C2orf49					ARMCX2				RARB		PTPRJ					UBOX5
CHIC1	COL1A2			COL24A1	DAP3	COX6B1	CCL7	C2orf68					OSTC				SNX16		TMEM138					ZNF174
CHL1	COL1A2			COL24A1	DAPK1	CPA4	CCL7	C2orf81					SCN1A				USP14		BCL7A					SUGP1
CHMP2A	COL1A2			COL24A1	DARS	CPA4	CCM2	C2orf88					B4GALNT1				PDCD1		SKI					GNB5
CHMP3	COL1A2			COL27A1	DARS2	CPA4	CCM2	C3orf20					MRPS18B				EBF1		MAPKAPK2					GNB5
CHPF2	COL1A2			COL27A1	DARS2	CPA4	CCM2	C4orf19					PCSK7				FOXK1		SCAMP5					ZYG11A
CHPT1	COL24A1			COL3A1	DAZAP1	CPA4	CCM2	C4orf33					RRAGA				DYNC1LI2		SKI					CCDC198
CHRAC1	COL24A1			COL3A1	DAZAP1	CPA4	CCM2	C5orf24					FBXL14				KIF21A		RCOR1					TSPAN6
CHRD	COL24A1			COL3A1	DAZAP1	CPD	CCNA1	C5orf34					MED6				PRKG1		SPRED1					ZMAT3
CHRD	COL24A1			COL3A1	DAZAP2	CPD	CCNB1	C5orf47					TGOLN2				TGFBR3		SPRED1					SLC35F5
CHRD	COL24A1			COL3A1	DBF4	CPD	CCNB2	C5orf60					ZDHHC14				ZC3H12B		SMAD3					SLC6A4
CHRD	COL27A1			COL3A1	DBN1	CPD	CCNC	C5orf64					TMEM64				CHD7		UBE2Q2					SF3B3
CHRFAM7A	COL27A1			COL3A1	DBNDD1	CPD	CCND1	C6orf62					LAMC1				CYLD		DCTN5					SH3BP5
CHRNA7	COL3A1			COL3A1	DBNDD2	CPEB1	CCND1	C6orf62					MPZL2				ETV1		DCTN5					SLC35F5
CHST3	COL3A1			COL3A1	DBNL	CPEB1	CCND1	C6orf62					HAO1				SSR1		DCTN5					SLC35F5
CHST3	COL3A1			COL4A1	DBR1	CPEB1	CCND1	C6orf62					SOBP				ESR1		DCTN5					RNF19B
CHSY3	COL3A1			COL4A1	DBT	CPEB1	CCND1	C7orf43					PRSS16				TMEM135		DCTN5					RPL14
CHSY3	COL3A1			COL4A1	DCAF1	CPEB1	CCND1	C9orf50					TMEM128				PSME3		EZH1					PAPD5
CHSY3	COL3A1			COL4A1	DCAF10	CPEB1	CCNE2	C9orf62					TRPC5				FASN		PSKH1					PURB
CHTOP	COL3A1			COL4A1	DCAF11	CPEB1	CCNE2	CA12					CEP135				LY9		ANKRD13B					NUDT3
CHUK	COL3A1			COL4A1	DCAF11	CPEB2	CCNF	CA2					PTPRK				FAF2		ENTPD6					MYPN
CHUK	COL4A1			COL4A2	DCAF11	CPEB2	CCNG1	CA2					CGA				DRD1		PNPO					KLF10
CIAO1	COL4A1			COL4A2	DCAF11	CPEB2	CCNG1	CAAP1					SOAT1				FZD4		SNX11					KCND3
CISD2	COL4A1			COL4A2	DCAF16	CPEB2	CCNG1	CAB39					SHTN1				CASR		IER2					GPRIN3
CIZ1	COL4A1			COL4A2	DCAF4	CPEB2	CCNG1	CAB39					MR1				MME		IER2					ATP1B3
CKAP2	COL4A1			COL4A3BP	DCAF6	CPEB3	CCNG1	CAB39					TRAPPC8				EZH1		RNF138					LDHD
CKB	COL4A1			COL4A3BP	DCAF7	CPEB3	CCNG1	CAB39					WWC2				BTLA		TNFSF9					CDKN2AIPNL
CKS2	COL4A2			COL4A3BP	DCBLD2	CPEB3	CCNG1	CAB39					C5orf15				FAM219A		TNFSF9					DRAXIN
CLASP2	COL4A2			COL4A5	DCBLD2	CPEB3	CCNH	CAB39					FOXQ1				CAPZA2		TNFSF9					DNAL1
CLASP2	COL4A2			COL4A5	DCBLD2	CPEB3	CCNH	CAB39					TUSC7				EIF4B		KIF3B					ABHD18
CLASP2	COL4A2			COL4A5	DCBLD2	CPEB4	CCNH	CAB39					IFNW1				GLUD1		NOL4L					ENTPD4
CLASP2	COL4A3BP			COL4A5	DCBLD2	CPEB4	CCNH	CAB39					SLC50A1				GLUD2		TNRC6B					SLC35F6
CLASP2	COL4A3BP			COL4A5	DCBLD2	CPEB4	CCNH	CAB39					WDFY3				IHH		RASSF2					CCDC30
CLCA2	COL4A3BP			COL4A6	DCHS1	CPEB4	CCNJ	CAB39					GCOM1				KIF23		CDS2					MTMR9
CLCA3P	COL4A5			COL4A6	DCLK3	CPED1	CCNL1	CABIN1					SESN3				SOWAHC		ATP5G3					HAS2
CLCN5	COL4A5			COL5A2	DCLRE1B	CPED1	CCNL2	CACNA1A					CFLAR				KMT2D		TNRC6B					STAC2
CLCN5	COL4A5			COL5A2	DCP1A	CPED1	CCNL2	CACNA1C					TSHZ3				KY		TNRC6B					TMEM133
CLCN5	COL4A5			COL5A2	DCP1B	CPED1	CCNL2	CACNA1C					CLEC12B				LAMTOR3		SELENOI					PCNX2
CLCN5	COL4A5			COL5A2	DCP2	CPM	CCNL2	CACNA1C					BLOC1S5				PIEZO1		TET3					CDIPT
CLCN5	COL4A6			COL5A2	DCTN2	CPM	CCNT2	CACNA1C					ZNF267				RNF24		PRKCD					FAHD1
CLDN1	COL4A6			COL5A2	DCTN4	CPM	CCNT2	CACNA1C					DAG1				ZHX3		PEX13					MAPKAPK5
CLDN1	COL5A2			COL6A3	DCUN1D1	CPM	CCNT2	CACNA1D					KLHL14				PDIK1L		TADA2B					ZBED1
CLDN1	COL5A2			COL8A1	DCUN1D5	CPSF4	CCNT2	CACNA1G					RAB11A				PDK3		CPEB2					ZNF454
CLDN12	COL5A2			COL9A1	DCUN1D5	CPSF4	CCNT2	CACNA1H					TMEM39A				SRGAP2		GRAMD2B					RFXAP
CLDN12	COL5A2			COL9A1	DCX	CPSF4	CCNT2	CACNA1I					COL6A3				ZFP91		GRAMD2B					YTHDC1
CLDN12	COL5A2			COL9A3	DDHD2	CRB2	CCNT2	CACNA2D1					ZMYM1				TASP1		CREBRF					KLRD1
CLDN12	COL8A1			COL9A3	DDI1	CRB2	CCSAP	CACNA2D1					FAM35DP				ARL10		CREBRF					APC
CLDN12	COL9A1			COLEC12	DDI2	CRBN	CCSAP	CACNA2D1					E2F7				ZDHHC22		HMGA1					ACOX1
CLDN12	COL9A1			COPS3	DDI2	CRCT1	CCSAP	CACNA2D1					TMED6				SHC3		CDKN1A					PEA15
CLDN12	COL9A3			COPS6	DDN	CRCT1	CCSAP	CACNA2D1					NAA15				DLG5		KLHDC10					MFN2
CLDN12	COL9A3			COPS8	DDN	CRCT1	CCSAP	CACNA2D1					PRTFDC1				GIT2		IRF4					GOLGA2
CLDN12	COLEC12			COX1	DDX23	CREBBP	CCSER1	CACNA2D1					ITGB3				NAA16		UBE3C					CXCL8
CLDN12	COPZ1			COX2	DDX27	CREM	CCT7	CACNA2D1					MEX3B				NREP		SUN1					CXCL8
CLIC4	CORO1B			COX3	DDX46	CREM	CCZ1	CACNA2D1					GOPC				PPP4R3B		HMBOX1					MYB
CLINT1	COX1			COX6B1	DDX5	CRK	CCZ1	CACNA2D4					PAK5				TDG		SLC39A9					ATG7
CLINT1	COX14			CPA4	DEDD	CRK	CCZ1	CACNB1					USP53				ARPP19		ZBTB33					RARB
CLOCK	COX2			CPA4	DEDD	CRTAM	CD109	CACNB1					STRIP2				CCND1		RPRD2					MGST2
CLP1	COX6B1			CPA4	DEDD	CRTAM	CD163	CACNB4					SEC14L1				CFAP73		RPRD2					ERCC1
CLP1	CPA4			CPA4	DEDD	CRTAM	CD163	CACTIN					MTRR				CSMD1		RPRD2					RND3
CLP1	CPA4			CPA4	DEDD	CRTAM	CD24	CACTIN-AS1					ADH5				DCUN1D1		RPRD2					IL1B
CLP1	CPA4			CPA4	DEDD	CRTAP	CD274	CACUL1					CNOT4				FOXO1		CDADC1					IL6
CLPB	CPA4			CPD	DENND2C	CRTAP	CD2AP	CACUL1					SDHD				GOLT1B		PPM1A					TGFB1
CLPX	CPA4			CPD	DENND4B	CRTAP	CD302	CACUL1					CPEB1				KCNC2		RNF38					TBC1D9
CLUH	CPD			CPD	DENND4B	CRTAP	CD47	CACUL1					ANKS1B				KIF2A		PSAT1					CDX2
CLUH	CPD			CPD	DENND4B	CRX	CD55	CAD					SDR16C5				MARCH5		PSAT1					ATP6V0E1
CMAS	CPD			CPD	DENND4B	CRY2	CDADC1	CADM1					SLC10A7				MEOX2		PSAT1					HMGA2
CMC1	CPD			CPEB1	DENND4C	CRY2	CDADC1	CALCOCO1					CYTIP				MKX		PSAT1					EREG
CMTM6	CPD			CPEB1	DENND5A	CRY2	CDC123	CALHM3					TFPI				MYEF2		PAFAH1B2					GPR183
CMTM6	CPE			CPEB1	DENND5A	CRY2	CDC14A	CALM1					SEPT2				RFWD2		PNRC2					MINOS1-NBL1
CNDP2	CPEB1			CPEB1	DENND5A	CRY2	CDC20	CALR					MMS22L				RRAGA		AGO4					NBL1
CNNM2	CPEB1			CPEB1	DENND5A	CSMD3	CDC23	CALR3					VWA1				SNAP25		GPR180					PKMYT1
CNNM3	CPEB1			CPEB1	DENND5B	CSNK2A1	CDC23	CALU					ALOX12				TMEM100		GPR180					PLEKHM1
CNOT1	CPEB1			CPEB2	DENND6B	CSRNP3	CDC23	CALU					ECM2				USP3		GPR180					RAB3IP
CNOT2	CPEB1			CPEB2	DEPDC1	CTC1	CDC27	CALU					TBC1D31				ZDHHC14		SLC39A9					SYNJ2BP
CNOT2	CPEB1			CPEB2	DES	CTDSPL2	CDC37L1	CALU					CASC1				UQCC1		SLC39A9					UBC
CNOT2	CPEB2			CPEB2	DES	CTDSPL2	CDC40	CALU					DDI2				LIMS1		SLC39A9					DPP9
CNOT2	CPEB2			CPEB2	DGKD	CTDSPL2	CDC40	CAMK2A					PPM1A				MBD1		PAFAH1B1					DSTYK
CNOT4	CPEB2			CPEB2	DGKZ	CTDSPL2	CDC40	CAMK2D					ANKZF1				CC2D1B		FAM103A1					ISY1
CNOT6L	CPEB2			CPEB3	DHCR24	CTIF	CDC40	CAMK2G					IRF2BP2				WWP1		FAM103A1					KPNA6
CNOT6L	CPEB2			CPEB3	DHFR	CTNS	CDC40	CAMK2G					BAG4				SYT4		FAM103A1					NR3C1
CNOT6L	CPEB2			CPEB3	DHFR	CTNS	CDC40	CAMK2G					ZC3H13				FLOT2		RBBP6					PMAIP1
CNR1	CPEB3			CPEB3	DHFRP1	CTNS	CDC42BPA	CAMK2G					ELP2				ARHGAP35		RBBP6					SESN1
CNTRL	CPEB3			CPEB3	DHX30	CTPS1	CDC42SE2	CAMK2N1					SSPN				DNAJB4		RBBP6					SLC12A6
CNTRL	CPEB3			CPEB3	DHX30	CTPS1	CDC6	CAMK2N1					RCN2				PDK4		RBBP6					TRIM65
CNTRL	CPEB3			CPEB4	DHX33	CTPS2	CDC6	CAMKK1					CYTL1				LONRF1		MOB4					ARMT1
CNTRL	CPEB3			CPEB4	DIAPH1	CTPS2	CDC73	CAMKK1					BMI1				RIMS3		TAOK1					C17orf75
COIL	CPEB3			CPEB4	DIAPH1	CTSA	CDCA8	CAMKK2					WLS				ADAMTS18		PPM1D					FAM241A
COIL	CPEB4			CPEB4	DIEXF	CWC15	CDH1	CAMKV					MAPK6				BCL11A		SNRPB2					LRRC58
COIL	CPEB4			CPEB4	DIO3	CXCL8	CDH1	CAMKV					NELL2				ADAMTS5		SNRPB2					MPPE1
COIL	CPEB4			CPEB4	DISC1	CXorf36	CDH17	CAMKV					NECAP2				ARPP21		SNRPB2					MRPS10
COIL	CPEB4			CPED1	DISP2	CYB561D1	CDH2	CAMKV					ADGRV1				CAMSAP1		SNRPB2					OLAH
COIL	CPEB4			CPED1	DLC1	CYB5B	CDH20	CAMSAP1					NRN1				CBX4		HSPE1-MOB4					SON
COIL	CPEB4			CPED1	DLC1	CYP19A1	CDH5	CAMSAP1					TMEM255A				CDK17		HSPE1-MOB4					SP2
COIL	CPED1			CPED1	DLC1	CYP19A1	CDH8	CAMSAP1					TMTC3				EYA1		HSPE1-MOB4					WDR92
COIL	CPED1			CPM	DLC1	CYP19A1	CDHR3	CAMSAP2					SCP2				GHR		HSPE1-MOB4					ZNF786
COIL	CPED1			CPM	DLC1	CYP19A1	CDHR4	CAMTA1					CNDP2				HOXC8		MOB4					HIPK3
COIL	CPED1			CPM	DLC1	CYP19A1	CDK1	CAMTA1					ZDHHC21				KBTBD2		MOB4					E2F1
COIL	CPM			CPSF4	DLG1	CYP2B6	CDK13	CAMTA2					TOP2B				NEBL		MOB4					E2F1
COL11A1	CPM			CPSF4	DLG3	CYP46A1	CDK13	CAND2					TROVE2				PDIA6		NUP50					E2F1
COL11A1	CPM			CPSF4	DLG4	CYP46A1	CDK14	CAP2					SERINC3				RICTOR		BZW1					CDKN1A
COL14A1	CPSF4			CRB2	DLG5	CYP46A1	CDK17	CAPN12					C1QL3				RNF111		BZW1					CDKN1A
COL14A1	CPSF4			CRB2	DLGAP1	CYP4F2	CDK17	CAPN12					BPNT1				SOS2		BZW1					CDKN1A
COL14A1	CPSF4			CRBN	DLGAP2	CYP4F2	CDK17	CAPN15					LYG2				SUCO		BZW1					CDKN1A
COL14A1	CRB2			CRCT1	DLGAP3	CYP4F2	CDK17	CAPN2					CNOT7				SYNE1		BZW1					CDKN1A
COL15A1	CRB2			CRCT1	DLGAP4	CYTH3	CDK17	CAPN6					KCNK13				TCAIM		BZW1					APP
COL15A1	CRBN			CRCT1	DLGAP4	CYTH3	CDK19	CAPRIN1					LRRFIP1				TXNDC17		NUP50					HIPK3
COL15A1	CRCT1			CREM	DLGAP4	CYTH3	CDK2	CAPRIN1					C1QTNF9				USP12		NUP50					MYLIP
COL15A1	CRCT1			CREM	DLGAP4	DAAM1	CDK5R1	CAPZA2					NAALAD2				USP25		NUP50					MYLIP
COL15A1	CRCT1			CREM	DLGAP4	DAB1	CDK5R1	CAPZA2					SLC25A13				WBP11		RBPJ					MYLIP
COL19A1	CREM			CRIM1	DLGAP4	DACT3	CDK5RAP1	CAPZA2					SLC46A2				MOB3B		HSPA4L					MYLIP
COL19A1	CREM			CRK	DLGAP5	DAGLA	CDK6	CAPZA2					CASP3				FAM60A		HSPA4L					MYLIP
COL19A1	CRIM1			CRK	DLL1	DAGLA	CDK7	CAPZA2					CREB3L1				WIPI2		RBPJ					MYLIP
COL19A1	CRK			CRKL	DLL1	DAGLA	CDKL2	CAPZA2					GOLM1				ZBTB43		RBPJ					MYLIP
COL1A1	CRKL			CRTAM	DLL1	DAPK1	CDKL5	CAPZA2					HIST1H2BN				GIGYF1		RBPJ					MYLIP
COL1A1	CRTAM			CRTAM	DLL1	DAPK1	CDKN2AIP	CAPZA2					AZIN1				CNIH3		BAG4					MYLIP
COL1A1	CRTAM			CRTAM	DLL1	DARS2	CDKN2AIP	CARD10					ORC5				BTN1A1		TBPL1					MYLIP
COL1A1	CRTAM			CRTAP	DMBX1	DCAF15	CDKN2AIPNL	CARD11					AGBL4				KPNA4		TBPL1					RB1
COL1A2	CRTAP			CRTAP	DMD	DCAF15	CDS2	CARF					SOWAHA				ADAMTS3		FZD6					RB1
COL1A2	CRTAP			CRTAP	DMD	DCAF6	CDV3	CARM1					CHEK1				DENND6A		FZD6					RB1
COL1A2	CRTAP			CRTAP	DMRTA2	DCAF7	CDY1	CARM1					SOX4				GALNT1		FZD6					RB1
COL1A2	CRTAP			CRX	DMTF1	DCAF8	CEBPA	CARM1					IGHMBP2				PTPRR		YIPF6					RB1
COL1A2	CRX			CRY2	DMXL1	DCAF8	CEBPA	CARM1					POLR1B				GSKIP		ZNF449					RB1
COL1A2	CRY2			CRY2	DMXL2	DCBLD2	CEBPG	CARM1					CCDC150				SEPT6		DDX3Y					RB1
COL1A2	CRY2			CRY2	DNA2	DCLRE1B	CELF1	CARMIL1					PCDH19				C5orf64		MSL1					ARID4B
COL1A2	CRY2			CRY2	DNA2	DCLRE1B	CELF1	CARMIL2					ZNF223				CTNND1		MSL1					RUNX1
COL24A1	CRY2			CRY2	DNAH1	DCN	CELF1	CARMIL3					RNASET2				NRIP1		MSL1					ARID4B
COL24A1	CRY2			CSNK2A1	DNAH10	DCP2	CELF1	CARNMT1					GRIA4				ZYX		MSL1					ARID4B
COL24A1	CRYBG3			CSNK2A1	DNAH10OS	DCUN1D2	CELF2	CASC1					CREG1				VCL		ENTPD7					ARID4B
COL24A1	CS			CSRNP3	DNAH10OS	DCUN1D2	CELF2	CASC2					FST				TGFBR3		PRRC2C					VEGFA
COL24A1	CSMD3			CSTA	DNAH11	DCUN1D2	CELF2	CASK					ATG14				LRP1		ZNF691					VEGFA
COL24A1	CSNK2A1			CSTF2T	DNAH2	DCUN1D3	CELF2	CASK					RAB3GAP2				ESRRA		ELK4					TGFBR2
COL24A1	CSNK2A1			CTDSPL2	DNAH3	DCUN1D3	CELF2	CASK					RAD51AP1				TWF1		ELK4					FAS
COL27A1	CSRNP3			CTDSPL2	DNAH5	DCUN1D3	CELF2	CASP2					ZBTB11				CFL1		GABARAPL1					FAS
COL27A1	CSTA			CTDSPL2	DNAH9	DCX	CELF2	CASP3					TACC2				PIK3R1		GABARAPL1					IL10
COL3A1	CTDP1			CTDSPL2	DNAJA2	DCX	CELF2	CASR					KIAA0825				EIF4B		GABARAPL1					TGFBR2
COL3A1	CTDSPL2			CTDSPL2	DNAJB12	DCX	CELF2	CAST					ATL3				KIF3B		PDIK1L					TGFBR2
COL3A1	CTDSPL2			CTIF	DNAJB12	DCX	CELF2	CAST					SS18				CAMK2G		WEE1					TGFBR2
COL3A1	CTDSPL2			CTNS	DNAJB12	DDI2	CELF2	CATSPER4					MTF2				PNN		WEE1					CYP19A1
COL3A1	CTDSPL2			CTNS	DNAJB12	DDI2	CENPK	CAV1					RBMXL1				ANK3		WEE1					PTEN
COL3A1	CTDSPL2			CTNS	DNAJB12	DDI2	CENPL	CAV1					NRK				KPNA3		ATXN7L3B					PTEN
COL3A1	CTDSPL2			CTPS1	DNAJB12	DDI2	CENPM	CAV3					AKAP1				BLMH		ATXN7L3B					PTEN
COL3A1	CTIF			CTPS1	DNAJB12	DDI2	CENPN	CAV3					PANK2				CELF2		ZNF691					SIRPA
COL3A1	CTNS			CTPS2	DNAJB13	DDN	CENPN	CBARP					SMARCD2				ST8SIA4		SRPRB					MLLT1
COL3A1	CTNS			CTPS2	DNAJB2	DDN	CENPQ	CBFA2T2					SPIN4				GLUD1		DYNLL2					NKX2-2
COL4A1	CTNS			CTPS2	DNAJB2	DDTL	CENPS	CBFA2T3					ARHGAP36				NEDD9		DYNLL2					PAFAH1B1
COL4A1	CTPS1			CXCL8	DNAJB6	DDX19A	CENPS-CORT	CBFB					NPY6R				ARID4A		SRPRB					PPARGC1B
COL4A1	CTPS1			CXorf36	DNAJB6	DDX19A	CENPU	CBL					LINS1				CREB5		CDC42SE2					PURA
COL4A1	CTPS2			CYB561D1	DNAJC10	DDX19A	CEP104	CBL					CASQ2				PPP3R1		SRPRB					RUNDC1
COL4A1	CTPS2			CYB5B	DNAJC14	DDX19A	CEP128	CBLB					FERMT1				HTR2A		TMEM109					SCML2
COL4A2	CXADR			CYP19A1	DNAJC16	DDX19A	CEP162	CBX3					TMEM100				FLOT2		TBRG1					SCN2B
COL4A2	CXCL8			CYP19A1	DNAJC16	DDX19A	CEP192	CBX4					TBC1D8				KPNA1		WIPI2					SIPA1L3
COL4A2	CXorf36			CYP19A1	DNAJC3	DDX19B	CEP350	CBX4					SNRPD3				THY1		WIPI2					SLC5A3
COL4A2	CYB561D1			CYP46A1	DNAL4	DDX19B	CEP350	CBX7					SEMA6A				OGT		HOXC8					ST3GAL1
COL4A3BP	CYB5B			CYP46A1	DND1	DDX19B	CEP350	CC2D1B					ESYT3				BCL2L2		SIRT4					SV2B
COL4A3BP	CYP19A1			CYP46A1	DND1	DDX19B	CEP350	CC2D1B					EXOC6				EIF5		SETD1B					TMEM245
COL4A3BP	CYP19A1			CYP46A1	DNHD1	DDX19B	CEP350	CC2D1B					TAF5				NR4A3		C1orf226					TRIOBP
COL4A5	CYP19A1			CYP4F2	DNM2	DDX19B	CEP350	CC2D1B					USP15				CELSR2		SLCO3A1					USP31
COL4A5	CYP2R1			CYP4F2	DNMT3A	DDX31	CEP57L1	CCBE1					PDIK1L				TPD52		PPP2R5C					ZNF74
COL4A5	CYP46A1			CYTH3	DNPEP	DEFB119	CEP63	CCDC103					MFSD8				RAB35		PPP2R5C					AFF1
COL4A5	CYP46A1			CYTH3	DOCK3	DENND6A	CEP63	CCDC117					OAZ1				KIF23		RAB3IP					AFF4
COL4A5	CYP46A1			CYTH3	DOCK3	DGCR8	CEP63	CCDC171					PPP3CB				ADD2		MLLT6					AGO3
COL4A6	CYP46A1			DAB1	DOCK9	DHX15	CEP63	CCDC171					VPS35				KIF5A		MTMR3					ARMC8
COL5A2	CYP4F2			DAGLA	DOLPP1	DHX15	CEP78	CCDC178					ALDH6A1				TAF5		CBX2					ARSJ
COL5A2	CYP4F2			DAGLA	DPF2	DHX57	CEP85L	CCDC178					LHFPL3				TLE4		ZFP28					ATL3
COL5A2	CYTH3			DAGLA	DPF3	DHX57	CEP85L	CCDC178					DNAJB14				TRAM1		CHMP4B					CDCA7
COL5A2	CYTH3			DAPK1	DPP10	DHX57	CEPT1	CCDC178					ZNF3				EFNB1		GABPA					CELSR2
COL5A2	CYTH3			DAPK1	DPP10	DIABLO	CEPT1	CCDC18					CSPG5				RUNX1T1		GABPA					COL4A3
COL8A1	DAB1			DARS2	DPP4	DIABLO	CERKL	CCDC184					KMT2A				FRK		STRADB					FAM84B
COL9A1	DAGLA			DBP	DPYSL2	DIAPH1	CETN1	CCDC185					SMAP1				NOVA1		PIK3R1					FNBP4
COL9A1	DAGLA			DCAF15	DPYSL3	DIAPH2	CFAP36	CCDC32					PHTF2				DLG4		CTDSPL					ITFG1
COL9A3	DAGLA			DCAF15	DRAXIN	DIAPH2	CFAP47	CCDC50					PHF20L1				APP		CTDSPL					PTBP1
COL9A3	DAPK1			DCAF15	DSC2	DIAPH2	CFAP47	CCDC50					FAM103A1				BCL9L		SOCS5					RAB10
COLEC12	DAPK1			DCAF7	DSCR3	DIAPH2	CFAP57	CCDC50					SPRYD4				BMPR1B		PIK3R1					RARB
COMMD9	DARS2			DCAF8	DSN1	DIAPH2	CFAP97	CCDC51					CTNNB1				C17orf49		PIK3R1					RUBCN
COPG1	DBP			DCDC2B	DTD2	DICER1	CFDP1	CCDC6					DHDDS				CPEB2		PIK3R1					SEMA5A
COPS2	DCAF15			DCLRE1B	DTL	DICER1	CFDP1	CCDC6					B4GALT4				GPR62		IFT74					SLC25A36
COX1	DCAF15			DCLRE1B	DTL	DICER1	CFDP1	CCDC6					BICD1				MINK1		CAPZA2					SP8
COX2	DCAF15			DCN	DTNA	DICER1	CFDP1	CCDC6					DYNC1I2				NBEAL2		ITGA2					TIAM1
COX3	DCAF8			DCTN5	DTNA	DICER1	CFDP1	CCDC6					ABHD13				PTGES3		ZNRF2					TTC7A
COX6B1	DCDC2B			DCUN1D2	DTNA	DIP2A	CFH	CCDC81					ARMC1				SHOC2		OCRL					URGCP
COX7B	DCLRE1B			DCUN1D2	DTNA	DISC1	CFL2	CCDC83					FAM35BP				SPTLC1		CRKL					WDFY2
CPA4	DCN			DCUN1D2	DTNA	DISC1	CFL2	CCDC85A					CDKL3				RTL3		CHIC1					ZBTB6
CPA4	DCUN1D2			DCUN1D3	DTNB	DISC1	CFL2	CCDC85C					ZSCAN20				CNTNAP1		CHIC1					ZDHHC9
CPA4	DCUN1D2			DCUN1D3	DTNB	DKK3	CFL2	CCIN					CLCN3				MYB		CHIC1					FAM46C
CPA4	DCUN1D2			DCUN1D3	DUOX2	DKK3	CGGBP1	CCM2					HFM1				DLL1		HNF1A					FIBIN
CPA4	DCUN1D3			DCUN1D3	DUS1L	DKK3	CGGBP1	CCM2L					OLIG3				TAF5		KDR					HIVEP3
CPA4	DCUN1D3			DCUN1D3	DUS1L	DLC1	CHCHD3	CCNB1					SEP15				ARMC1		FUT2					HP1BP3
CPD	DCUN1D3			DCX	DUSP11	DLC1	CHD2	CCNB1IP1					HBP1				AXIN2		SIDT2					NBEAL2
CPD	DCUN1D3			DCX	DUSP16	DLC1	CHD7	CCND1					DNAJC5B				BLMH		ASCC1					PLCXD3
CPD	DCUN1D3			DCX	DUSP16	DLC1	CHD7	CCND2					UBE2C				CFL1		LUC7L3					PPP1R3G
CPD	DCX			DCX	DUSP16	DLEU7	CHD7	CCNE1					TIFAB				DLG4		DMRT2					RNF4
CPD	DCX			DDI2	DUSP16	DLG2	CHD7	CCNE1					WRNIP1				AGO4		TLL1					SLC40A1
CPE	DCX			DDI2	DUSP16	DLGAP4	CHD7	CCNE1					MSTO2P				EIF5		ZNF460					SPRED1
CPEB1	DDI2			DDI2	DUSP16	DLGAP4	CHD7	CCNE1					GCG				FLOT2		CSNK1E					TACC1
CPEB1	DDI2			DDI2	DUSP19	DLST	CHD7	CCNE1					LNP1				FURIN		TPM2					UBE2Q2
CPEB1	DDI2			DDI2	DUSP26	DLST	CHD7	CCNE1					ABCD4				GLUD1		ALDH3B1					UGDH
CPEB1	DDI2			DDI2	DUSP5	DLST	CHEK1	CCNE1					TMEM217				KIF5A		EFTUD2					WNK1
CPEB1	DDI2			DDN	DUSP7	DLST	CHGB	CCNF					EPB41L4B				ADGRL3		ZNF460					ZRANB1
CPEB1	DDI2			DDN	DUSP8	DMD	CHIC1	CCNG2					MOGAT2				LRRN3		ZNF460					ABCA1
CPEB1	DDN			DDTL	DUSP8	DMD	CHIC2	CCNI2					YBX2				NFAT5		ZNF460					AKAP11
CPEB2	DDN			DDX18	DVL3	DMD	CHL1	CCNJ					LARP1B				NFIA		ZNF460					ALG3
CPEB2	DDTL			DDX19A	DVL3	DMD	CHL1	CCNJ					BAMBI				PDCD10		ABHD2					ARHGAP35
CPEB2	DDX18			DDX19A	DVL3	DMD	CHL1	CCNJ					ZBTB1				PHF20L1		ATXN7L3					FAM168A
CPEB2	DDX19A			DDX19A	DYNC1H1	DMD	CHML	CCNJ					PRKN				PITPNA		ATXN7L3B					GAN
CPEB2	DDX19A			DDX19A	DYNC2H1	DMD	CHORDC1	CCNJL					USP25				PPP6C		AXIN2					GPLD1
CPEB3	DDX19A			DDX19A	DYNLL2	DMP1	CHPT1	CCNL2					MXI1				C16orf72		BCL2L2					GXYLT1
CPEB3	DDX19A			DDX19B	DYRK1B	DMP1	CHRNA2	CCNT1					RBBP6				RAP2C		BHLHE41					ICMT
CPEB3	DDX19B			DDX19B	DYRK2	DMP1	CHRNA3	CCNT1					SPEF2				RGS4		BORCS6					KMT5B
CPEB3	DDX19B			DDX19B	DYRK2	DMP1	CHRNA5	CCNT2					UTP4				RYBP		BTG2					PCYT1B
CPEB3	DDX19B			DDX19B	DYRK2	DMRT2	CHST10	CCNT2					DMAC2				TRAM1		C1QL3					PER1
CPEB3	DDX19B			DDX19B	DYRK2	DMRT2	CHST10	CCNT2					MAT2A				YWHAH		CAB39					RIMKLA
CPEB3	DDX19B			DDX19B	DYRK2	DNA2	CHST10	CCNT2					ZMAT1				AQP11		CASK					ROCK2
CPEB4	DDX19B			DDX19B	DYRK2	DNA2	CHST10	CCNYL1					RIF1				C11orf68		CCND1					SLC30A5
CPEB4	DDX31			DDX31	DYRK2	DNA2	CHST11	CCNYL1					RBM25				C4orf19		CCNE1					SPTY2D1
CPEB4	DEFB119			DEFB119	DYRK2	DNA2	CHST15	CCNYL1					CCDC17				CIAPIN1		CCNJL					TIMM8B
CPEB4	DEGS1			DENND6A	E2F1	DNAH10OS	CHST15	CCR6					LAMP2				DVL1		CDC42					TRPC4
CPEB4	DENND6A			DHX57	E2F1	DNAH3	CHST3	CCSER1					COL6A5				PDE3B		CHAC1					AP2B1
CPED1	DHX57			DHX57	E2F2	DNAH9	CHST7	CCSER2					SLC3A1				PTH		CHD2					ATXN7L1
CPED1	DHX57			DHX9	E2F3	DNAJA2	CHST7	CCSER2					SLCO3A1				VPS33B		CHPT1					CDK6
CPED1	DHX57			DIABLO	E2F3	DNAJA2	CHST7	CCT3					CLOCK				BCL2L2		CLCN5					DAB1
CPED1	DHX9			DIABLO	E2F7	DNAJA2	CHST7	CCT5					CASP10				DICER1		CNOT6L					FAM160B2
CPM	DIABLO			DIAPH2	E2F8	DNAJA2	CHSY1	CCT7					TMEM2				ZNRF2		COL12A1					GID4
CPM	DIABLO			DIAPH2	EBF2	DNAJB14	CHSY1	CCT8					USP44				SETD1B		CPD					HOXD11
CPM	DIAPH2			DIAPH2	EBF2	DNAJB9	CHSY3	CD164					DPY19L3				HLF		CPEB2					NBEAL1
CPM	DIAPH2			DIAPH2	EBF3	DNAJB9	CHSY3	CD164					NDUFA10				ARL2		CRACR2B					PLXDC2
CPSF1	DIAPH2			DIAPH2	EBF3	DNAJB9	CHSY3	CD164					CPNE1				MAMSTR		CREBRF					PPP6R1
CPSF4	DIAPH2			DICER1	EBF3	DNAJB9	CHSY3	CD164					KIAA1324				KIF1B		CSDE1					SEPT7
CPSF4	DICER1			DICER1	EBF3	DNAJC1	CHUK	CD164L2					NDUFAF7				LUZP1		DCLK1					USP37
CPSF4	DICER1			DICER1	EBF3	DNAJC1	CHUK	CD180					LIX1L				KPNA3		DENND6A					ZNF652
CPTP	DICER1			DICER1	EDA	DNAJC1	CHUK	CD180					KCNV1				MEF2D		DESI1					ADAR
CRB2	DICER1			DICER1	EDA	DNAJC10	CHUK	CD274					POLE3				TLE4		DIXDC1					AK4
CRB2	DICER1			DIP2A	EDA	DNAJC21	CHUK	CD274					PTPRG				BAZ2A		DLL1					ATG14
CRBN	DICER1			DISC1	EDA2R	DNAJC27	CHUK	CD28					SLC10A3				WASHC4		DMPK					BCR
CRCT1	DICER1			DISC1	EDA2R	DNAJC27	CIB2	CD2AP					ABI3BP				MTMR4		DOLPP1					CHD2
CRCT1	DIP2A			DISC1	EDA2R	DNAJC28	CIB2	CD40					PSMB8				RASSF5		DYNC1I1					EGFR
CREBL2	DIS3L2			DKK3	EDA2R	DNAL1	CILP	CD40LG					MCMDC2				SYNJ1		EDA					FAT3
CREM	DISC1			DKK3	EDAR	DNAL1	CIPC	CD47					DYNLT3				TGFBR3		ELL					GNA11
CRK	DISC1			DKK3	EDAR	DNAL1	CIPC	CD47					TRPM7				ZYX		ELMSAN1					ITPKB
CRKL	DISC1			DLC1	EDC3	DNAL1	CIPC	CD59					IGF2BP3				RAB1B		FAM133B					MARCH6
CRKL	DKK3			DLC1	EDC4	DOCK3	CIPC	CD69					SLC22A14				CACNA2D1		FBXO21					MYO5B
CRTAM	DKK3			DLC1	EDEM1	DOCK3	CIZ1	CD80					SPATA18				CAPZA2		FGF2					NTN1
CRTAM	DKK3			DLC1	EDIL3	DOCK3	CKAP2	CD80					COX11				CDK8		FGF7					RUNX1
CRTAM	DLAT			DLC1	EDNRA	DOCK3	CKAP4	CD96					HLA-DPA1				CNNM2		FGFR1					SEMA7A
CRTAM	DLC1			DLG2	EEF1A1	DOT1L	CKAP5	CDADC1					IL5RA				EPHA7		GFAP					SHISA6
CRTAP	DLC1			DLGAP4	EEF1AKMT1	DOT1L	CLASP2	CDADC1					GABRB1				FAM60A		GPATCH8					SMAD6
CRTAP	DLC1			DLGAP4	EFCAB10	DPF2	CLASP2	CDC14A					NAMPT				N4BP1		GPR63					TANC2
CRTAP	DLC1			DLGAP4	EFCAB14	DPF2	CLASP2	CDC14A					SEMA6D				NHLH1		HIPK2					TGFBRAP1
CRTAP	DLC1			DLST	EFTUD2	DPF2	CLCN1	CDC14B					NDUFS1				NOTCH2		IGF1R					TMEM132B
CRX	DLG2			DLST	EGLN2	DPF2	CLCN3	CDC14B					RBM7				POLD3		IL17RE					TMEM167A
CRY2	DLGAP4			DLST	EHBP1	DPH1	CLCN3	CDC16					DGKA				PTPRM		INSR					TMEM50B
CRY2	DLGAP4			DLST	EHBP1	DPH3	CLCN3	CDC20B					NAB1				RAB40B		IP6K1					TWIST1
CRY2	DLST			DLX4	EHBP1L1	DPP3	CLCN3	CDC23					KCTD18				RET		IPO9					USF3
CRY2	DLST			DMD	EHD2	DPP3	CLCN3	CDC25A					EREG				SPEG		JADE2					WNK3
CRY2	DLST			DMD	EIF1	DPP3	CLCN3	CDC25A					CX3CR1				TNFAIP1		KCNJ2					ANKRD29
CS	DLST			DMD	EIF1AD	DPP3	CLCN3	CDC25A					FAM208B				UPF2		KCNK10					C3orf70
CSNK1D	DLX5			DMD	EIF2AK1	DPP3	CLCN3	CDC27					DBF4				CDK14		KIF1B					ERC1
CSNK2A1	DMD			DMD	EIF2AK4	DPP6	CLCN3	CDC27					MIPOL1				PHF19		LCOR					FNDC3B
CSNK2A1	DMD			DMD	EIF2B4	DPYSL3	CLCN6	CDC37L1					RBM23				PHF20		LDLRAD4					KLF11
CSRNP3	DMD			DMD	EIF2B5	DRP2	CLCN6	CDC37L1					TTTY7				PIK3R1		LRP6					LUZP1
CSTA	DMD			DMD	EIF2S3	DSG3	CLDN12	CDC37L1					ARHGAP6				PNN		LUZP1					PPP2CA
CTBP2	DMD			DMP1	EIF2S3	DSP	CLDN12	CDC37L1					JAK2				POLDIP2		MIEF2					MCL1
CTCF	DMD			DMP1	EIF2S3	DST	CLDN12	CDC37L1					GIPC2				PPME1		MNT					MECP2
CTDSPL2	DMD			DMP1	EIF3C	DST	CLDN12	CDC37L1					RCBTB2				PPP2R5A		MTMR3					PHC3
CTDSPL2	DMP1			DMP1	EIF3CL	DST	CLDN12	CDC37L1					ZNF671				PPP3CA		MTMR4					SEMA4G
CTDSPL2	DMP1			DMRT2	EIF3H	DST	CLDN14	CDC42					ASAH2B				PPP3R1		MXD3					RAPH1
CTDSPL2	DMP1			DMRT2	EIF3J	DST	CLDN14	CDC42					PIP5K1B				PRKCE		MYB					TMTC1
CTDSPL2	DMP1			DNA2	EIF4B	DTNB	CLDND1	CDC42					NAP1L5				PRMT8		MYBL1					TRPS1
CTHRC1	DMRT2			DNA2	EIF4E	DTX2	CLEC12B	CDC42					CEP85				TWF1		MYLK4					BZW1
CTIF	DMRT2			DNA2	EIF4ENIF1	DTX2	CLEC12B	CDC42BPG					ATRX				HACD2		MYT1L					ACAP2
CTNS	DNA2			DNA2	EIF4G1	DTX2	CLEC1A	CDC42SE1					SUB1				PURB		NAA15					AKAP13
CTNS	DNA2			DNAH10OS	EIF4G3	DTX2	CLEC2A	CDC42SE2					FAT1				QKI		NAA25					C14orf28
CTNS	DNA2			DNAH3	EIF4G3	DTX2	CLEC2B	CDC5L					KIF18B				RAB10		NECTIN1					CLUH
CTPS1	DNA2			DNAH9	EIF4H	DTX3L	CLEC2B	CDC6					C12orf76				RAB11FIP2		NFATC3					EFNB1
CTPS1	DNAH10OS			DNAJA2	EIF5	DTX4	CLEC2D	CDC6					MAMLD1				RAB15		NOL4L					EIF2S1
CTPS1	DNAH3			DNAJA2	EIF5	DTX4	CLEC7A	CDC73					MIER1				RAB35		NUCKS1					M6PR
CTPS2	DNAH9			DNAJA2	EIPR1	DUSP1	CLIC6	CDCA4					SLC39A8				RAI14		ONECUT2					FRZB
CTPS2	DNAJA2			DNAJA2	ELAVL3	DUSP1	CLIC6	CDCA4					ARPP19				RASL12		OTX1					G3BP1
CTPS2	DNAJA2			DNAJB14	ELF2	DUSP1	CLINT1	CDH11					VIPR1				RBBP6		PAFAH1B1					HDAC4
CTR9	DNAJA2			DNAJB9	ELF3	DUSP1	CLINT1	CDH13					TMSB15B				SCAF8		PAPPA					PPM1A
CUL1	DNAJA2			DNAJB9	ELF3	DUSP1	CLIP4	CDH20					CCNL2				RBM24		PARD6B					PSMB5
CUL2	DNAJB14			DNAJB9	ELF3	DUSP16	CLK2	CDH8					PACRG				RDH10		PCGF5					RNF217
CUL3	DNAJB9			DNAJB9	ELF4	DUSP16	CLK2	CDIP1					CISD2				RIMS3		PDCD4					SATB1
CUX1	DNAJB9			DNAJC1	ELFN2	DUSP16	CLK2P1	CDK1					MYOF				RNF125		PHF19					SRGAP3
CXCL8	DNAJB9			DNAJC1	ELL	DUSP16	CLK3	CDK12					ZDHHC3				RNF38		PID1					SENP5
CXorf36	DNAJB9			DNAJC1	ELL	DUSP16	CLK3	CDK12					HNRNPH1				RPS6KA5		PKDCC					TNRC6B
CYB561D1	DNAJC1			DNAJC10	ELL	DUSP16	CLK3	CDK12					MGST2				RSBN1		PLAG1					MKLN1
CYB5B	DNAJC1			DNAJC13	ELL	DUSP22	CLK4	CDK12					GSTCD				RUNX1T1		PLXNA2					CBX8
CYP19A1	DNAJC1			DNAJC16	ELL	DUSP22	CLK4	CDK12					FBXO11				SACS		PLXNC1					HS3ST3A1
CYP19A1	DNAJC10			DNAJC21	ELL	DUSP22	CLK4	CDK12					ATF7IP2				SATB2		POU2F1					MPDZ
CYP19A1	DNAJC13			DNAJC27	ELL	DUSP3	CLK4	CDK13					DTNA				PDS5A		PPM1E					AJAP1
CYP1A2	DNAJC27			DNAJC27	ELMO2	DUSP4	CLMP	CDK14					MDFIC				SEC24B		PTCH1					STXBP5
CYP2J2	DNAJC27			DNAJC28	ELMSAN1	DUSP4	CLP1	CDK14					SORCS3				SEPT3		PURA					USP47
CYP46A1	DNAJC28			DNAJC6	ELOVL6	DUSP4	CLPB	CDK14					KRTAP24-1				SEPT6		QKI					DGKQ
CYP46A1	DNAJC6			DNAL1	ELP1	DUSP7	CLSPN	CDK14					PAPLN				SF1		RAB10					MAGOHB
CYP46A1	DNAL1			DNAL1	ELP2	DUSP7	CLTA	CDK14					PHF12				CLASRP		RASGEF1B					EPAS1
CYP46A1	DNAL1			DNAL1	ELP6	DUSP9	CLUAP1	CDK14					BTBD1				SH3BP5		RBMS1					FAM129B
CYP4F2	DNAL1			DNAL1	EMC1	DUSP9	CMAHP	CDK14					ATP2C1				SIPA1L2		RICTOR					NSD2
CYP4F2	DNAL1			DNER	EMC2	DUSP9	CMIP	CDK14					ZNF286A				SLC44A1		RPS6KA3					IL17RD
CYSTM1	DNAL1			DNMT1	EMC3	DUSP9	CMPK1	CDK17					PALLD				SLC8A2		RSBN1					INO80D
CYTH3	DNER			DOCK3	EMC7	DVL3	CMSS1	CDK17					PFKM				SLITRK1		RUNX1T1					MARK4
CYTH3	DOCK3			DOCK3	EML4	DVL3	CMTM4	CDK17					ATXN2				SLITRK3		SEC24A					MICAL3
CYTH3	DOCK3			DOCK3	EML4	DVL3	CNIH4	CDK17					HLCS				SMARCE1		SEH1L					PALLD
DAB1	DOCK3			DOCK3	EML4	DVL3	CNKSR2	CDK17					MAPK9				SIK2		SEMA3A					STRBP
DAB2IP	DOCK3			DOT1L	EML4	DYNC2LI1	CNKSR2	CDK17					CAPRIN1				SNX24		SEMA6D					SLC1A2
DAGLA	DOCK3			DOT1L	EML6	DYNLT1	CNKSR2	CDK17					CDS2				SP4		SH3GL2					SYNE2
DAGLA	DOT1L			DOT1L	EML6	DYRK1A	CNN2	CDK17					MGME1				ERLIN1		SHOC2					BRWD1
DAGLA	DOT1L			DOT1L	EMP1	DYRK1A	CNN2	CDK19					PATE4				SPG21		SIK1					TNRC6A
DAPK1	DOT1L			DPF2	EMP2	DYRK1A	CNN2	CDK2					SERPINB13				SPRY3		SKI					UBASH3B
DAPK1	DPF2			DPF2	ENAH	DYRK1A	CNNM2	CDK2					OTUD6B				SPTAN1		SLC25A22					VAV2
DARS2	DPF2			DPF2	ENO3	DYRK1A	CNNM2	CDK20					ORC3				SRGAP1		SPRYD3					WDR82
DBNDD2	DPF2			DPF2	ENTPD1	DYRK1A	CNOT10	CDK5R1					ZRANB2				ST8SIA3		SPTLC1					PDS5A
DBNL	DPF2			DPH1	ENTPD1	DYRK2	CNOT2	CDK5R1					ZNF146				ST8SIA4		SYNJ1					PIK3R1
DBP	DPH1			DPH3	ENTPD6	DYRK2	CNOT2	CDK5R1					SERPING1				STC1		TBL1XR1					PLAGL2
DCAF15	DPH3			DPH3	ENTPD6	DYRK2	CNOT2	CDK5R1					CAP2				STRN		TGIF2					TSC22D2
DCAF15	DPH3			DPP3	EP300	DYRK3	CNOT2	CDK5R1					TRRAP				STX3		TLK1					OTUD3
DCAF15	DPH5			DPP3	EPAS1	DZIP1	CNOT2	CDK5R1					LEPROTL1				SUFU		TMCC1					UBN2
DCAF7	DPP3			DPP3	EPB41	DZIP1	CNOT2	CDK5R2					ANKRD62				TAOK3		TMEM189-UBE2V1					XIAP
DCAF8	DPP3			DPP3	EPB41L1	DZIP1	CNOT4	CDK5RAP2					CAB39				TBKBP1		TMEM55B					AHRR
DCD	DPP3			DPP3	EPB41L1	DZIP1	CNOT6	CDK6					ANKRD13A				TBL1XR1		TNRC6B					NFAT5
DCDC2B	DPP3			DPP6	EPG5	DZIP1	CNOT6	CDK6					ATG4A				TGIF2		TRANK1					FAM177A1
DCLRE1B	DPP3			DPYSL3	EPG5	E2F2	CNOT6	CDK6					TRIM52				THY1		CCND2					DNAL1
DCLRE1B	DPP6			DRP2	EPHA4	E2F2	CNOT6L	CDK6					PPIL6				TJP1		TTC14					IRF2BP2
DCN	DPYSL3			DSG3	EPHA4	E2F5	CNOT6L	CDK6					PRRX1				ANO3		UBE2V1					CREB5
DCTD	DRP2			DST	EPHA8	E2F5	CNOT6L	CDK6					MANBA				TMEM35A		UBFD1					ASXL2
DCTPP1	DSC3			DST	EPHA8	E2F5	CNOT6L	CDK6					TTTY7B				TPD52		UBN2					KCNMB3
DCUN1D2	DSG3			DST	EPHA8	E2F5	CNOT6L	CDK6					KITLG				TSC22D3		USP15					SLC2A8
DCUN1D2	DST			DST	EPN2	E2F5	CNOT6L	CDK6					ATPIF1				TSPAN5		WDTC1					TMBIM6
DCUN1D2	DST			DST	EPN3	E2F5	CNOT7	CDK6					GATB				UBE2A		WEE1					PLXNA1
DCUN1D3	DST			DST	ERBB3	E2F6	CNOT8	CDK6					COQ5				UBE2O		ZBTB34					PPP4R1L
DCUN1D3	DST			DTX2	ERBB3	E2F6	CNR1	CDK8					SREK1				UBE2R2		ZBTB46					PSEN1
DCUN1D3	DST			DTX2	ERBB3	E2F6	CNR1	CDK8					SLC1A1				FAF2		ZNF609					ASF1A
DCUN1D3	DST			DTX2	ERBB3	E2F6	CNTLN	CDK8					NR1D2				SUN2		ABL2					TRIM36
DCUN1D3	DTX2			DTX2	ERBB3	E2F6	CNTLN	CDK8					VEZT				VAMP4		ACTR2					SLC38A1
DCX	DTX2			DTX2	ERBB3	ECHDC1	CNTN1	CDKAL1					FAM155A				VCL		ACVR2A					WIPF2
DCX	DTX2			DTX3L	ERBB3	EDA	CNTN5	CDKL2					HNRNPC				VSNL1		ACVR2B					CERCAM
DCX	DTX2			DTX4	ERBB4	EDA	CNTNAP2	CDKN1B					PIK3C3				NSD2		ADGRL1					FSTL4
DDI2	DTX3L			DTX4	ERC2	EDA	CNTNAP4	CDKN1C					RNF122				ZBTB10		AHCYL2					CCSER2
DDI2	DTX4			DUSP1	ERC2	EDEM3	COBLL1	CDKN2B					SGCB				ZC3H12B		AK4					SESN3
DDI2	DTX4			DUSP1	ERC2	EDEM3	COBLL1	CDS2					E2F5				ZC3H7B		AMER1					EIF5A2
DDI2	DUSP1			DUSP1	ERCC6L2	EDEM3	COG3	CDS2					DAZ2				ZCCHC2		APLN					SHF
DDI2	DUSP1			DUSP1	EREG	EDEM3	COG3	CDV3					DAZ4				ZDHHC9		ARFGAP2					NUFIP2
DDI2	DUSP1			DUSP1	EREG	EDEM3	COG3	CDV3					DAZ3				ZFPM2		ARHGAP5					ACVRL1
DDN	DUSP1			DUSP1	ERF	EDEM3	COG4	CDV3					LOXL3				ZHX1		ARHGDIA					EIF5B
DDN	DUSP1			DUSP1	ERGIC1	EDN1	COL10A1	CDV3					TBC1D4				ZIC4		ARIH1					TRIM71
DDTL	DUSP1			DUSP16	ERGIC1	EDN1	COL11A2	CDV3					C17orf80				ZNF572		ARL2					FYN
DDX10	DUSP1			DUSP16	ERICH3	EDN1	COL11A2	CDV3					ANKRD44				ZNF687		ARL3					MBTPS1
DDX17	DUSP16			DUSP16	ERO1A	EDN1	COL11A2	CDYL2					TP53TG3				CAST		ATXN1L					ADAMTS5
DDX18	DUSP16			DUSP16	ESCO1	EDN1	COL11A2	CEACAM1					RSPH10B2				CCNJ		ATXN7L1					REPS2
DDX19A	DUSP16			DUSP16	ESCO2	EEA1	COL11A2	CEACAM7					SUPT7L				CDC37L1		ANO3					BNIP3L
DDX19A	DUSP16			DUSP16	ESF1	EEA1	COL15A1	CECR2					COX7A2L				CDK6		SLC12A2					RPS6KA3
DDX19A	DUSP16			DUSP22	ESR1	EEA1	COL15A1	CECR6					ZNF345				CECR6		YIF1B					SYNCRIP
DDX19A	DUSP22			DUSP22	ESR2	EEA1	COL15A1	CECR6					AGGF1				CELSR2		BACE1					ELOA
DDX19A	DUSP22			DUSP22	ESRP2	EEA1	COL15A1	CECR6					GPRIN3				CHRM1		ELL2					APPL1
DDX19A	DUSP22			DUSP3	ESRRB	EEF2K	COL22A1	CELF1					ST7-OT3				CHST11		LITAF					MFN1
DDX19B	DUSP3			DUSP4	ESRRG	EEF2K	COL24A1	CELF2					GTPBP2				CNTNAP1		SELENOI					CDH19
DDX19B	DUSP4			DUSP4	ESRRG	EFCAB14	COL24A1	CELF2					FANCF				COPS2		PPT2					FZD4
DDX19B	DUSP4			DUSP4	ESYT2	EFHD2	COL27A1	CELF2					PRKDC				CPEB3		UBE2Q1					GPR37L1
DDX19B	DUSP4			DUSP7	ESYT2	EFHD2	COL27A1	CELF2					GLYR1				CREB5		ZNF697					GRIN2B
DDX19B	DUSP6			DUSP7	ESYT2	EFHD2	COL4A1	CELF2					QKI				CRELD1		SMIM13					IL6ST
DDX19B	DUSP7			DUSP7	ETNK1	EFHD2	COL4A1	CELF2					ABCF1				CSNK1G2		MGAT4A					KPNA4
DDX19B	DUSP7			DUSP9	ETS1	EFHD2	COL4A1	CELF2					KRI1				CTNND1		PPP6R3					MIER3
DDX20	DUSP9			DUSP9	ETS1	EFHD2	COL4A1	CELSR2					MBL2				CELF2		EPB41L4B					MTSS1L
DDX21	DUSP9			DUSP9	ETS2	EGLN2	COL4A3BP	CELSR2					CAT				BCLAF3		DICER1					NHS
DDX28	DUSP9			DUSP9	ETV1	EGLN2	COL4A3BP	CELSR2					CDCA3				DCBLD2		VSIR					RNF13
DDX31	DUSP9			DVL3	ETV2	EGLN2	COL4A3BP	CELSR2					JAM3				DCUN1D4		IPPK					ONECUT3
DDX41	DVL3			DVL3	ETV3	EGLN3	COL4A4	CELSR2					HAS2				DDHD2		AREL1					RAPGEF1
DDX49	DVL3			DVL3	ETV3L	EGR3	COL4A4	CELSR2					LINC01181				DGKI		SLC36A1					REV3L
DEDD	DVL3			DVL3	ETV4	EGR3	COL4A4	CEMIP					LINC01312				TMEM191A		MAMSTR					RIMS2
DEFB119	DVL3			DVL3	EVC	EGR3	COL4A4	CEMIP					TANC2				SPATS2L		ARHGAP32					XRRA1
DENND4B	DVL3			DYNC1I1	EVX1	EGR3	COL4A5	CENPBD1					PDXDC1				DUSP15		RASSF8					SNX16
DENND6A	DYNC2H1			DYNC2LI1	EVX1	EHMT2	COL4A5	CENPP					ESM1				DYNC1I1		DEDD					SYT7
DENR	DYNC2LI1			DYRK1A	EXOC1	EIF2AK3	COL4A5	CEP152					SNX25				VOPP1		ESRRA					KIAA0232
DFFA	DYNLT1			DYRK1A	EXOC5	EIF2AK3	COL5A2	CEP55					CYP1A2				EFNB1		RAB4B					ATP11A
DHTKD1	DYRK1A			DYRK1A	EXOC5	EIF2B2	COL6A1	CEP57L1					RBM5				EFNB2		UBXN10					CELF2
DHX15	DYRK1A			DYRK1A	EXOC5	EIF2S2	COL6A1	CEP72					ZNF367				AGO1		HELZ					ARL1
DHX16	DYRK1A			DYRK1A	EXOC5	EIF2S2	COL6A3	CEP83					PAN3				EIF4B		AFF4					NSD3
DHX33	DYRK1A			DYRK1A	EXOC6	EIF2S2	COL6A3	CEP85L					NR3C2				EN2		PCMT1					DIP2C
DHX57	DYRK1A			DYRK2	EXOC6	EIF4A1	COL6A3	CEP85L					MTMR6				ESRRA		KLHL18					C9orf64
DHX57	DYRK1A			DYRK2	EXOG	EIF4A3	COL6A5	CEP85L					FRA10AC1				FAM104A		SLC5A3					NCOR1
DHX57	DYRK1A			DYRK2	EXOSC1	EIF4EBP2	COLEC10	CEP85L					RALGPS1				STRIP1		WDR82					KLHL8
DHX57	DYRK2			DYRK3	EXOSC10	EIF4G2	COLQ	CEP85L					EBF1				FAM98A		TFAP2A					SLC39A9
DHX9	DYRK2			DYRK3	EXOSC2	EIF4G2	COLQ	CEP97					RNASEL				FCHSD1		NUP50					TUSC2
DIABLO	DYRK2			DZIP1	EXOSC8	EIF4G2	COMMD6	CERCAM					SEC63				EVA1A		PTPN3					ARL5A
DIABLO	DYRK3			DZIP1	EYA4	EIF4G2	COMMD6	CERS3					MOSPD2				KANSL1L		FASN					BRD4
DIAPH1	DZIP1			DZIP1	EYA4	EIF4G2	COPA	CERS6					PBX3				CCNYL1		CDC25A					GAREM1
DIAPH1	DZIP1			DZIP1	EYA4	EIF4G2	COPB1	CFAP44					TIMMDC1				FOSB		ZNF436					UBE2J1
DIAPH2	DZIP1			E2F2	F13A1	EIF4G2	COQ7	CFAP45					ARL8B				FOXJ2		RAB9B					THRB
DIAPH2	DZIP1			E2F2	F2RL2	EIF4G2	COQ7	CFAP45					BNC1				FRAXE		RORA					RCOR1
DIAPH2	E2F2			E2F5	FABP7	EIF4G2	CORO1C	CFAP73					CYP1A2				FRK		CDC27					CCDC50
DIAPH2	E2F2			E2F5	FADS6	EIF4G2	COX1	CFDP1					GCNT4				FRMD4A		SUSD6					WWC2
DIAPH2	E2F2			E2F5	FAF1	EIF5B	COX15	CFL1					JPT2				SRSF10		NCS1					CMTM4
DICER1	E2F5			E2F5	FAH	ELF4	COX16	CFL1					MN1				FZD7		CAPRIN1					CUL3
DICER1	E2F5			E2F5	FAM107B	ELF4	COX16	CFL1					MRAP2				G3BP2		CACNB1					ELOVL6
DICER1	E2F5			E2F5	FAM107B	ELK4	COX16	CGA					PAN3				GABRG2		RYBP					MTERF4
DICER1	E2F5			E2F5	FAM117A	ELMSAN1	COX20	CGGBP1					PCDHA1				GALNT7		LY9					SOCS7
DICER1	E2F5			E2F5	FAM120A	ELOVL4	CPA4	CGGBP1					PCDHA10				GGA3		RNF217					MAPK1IP1L
DICER1	E2F5			E2F5	FAM120A	ELOVL4	CPD	CH25H					PCDHA11				GLUD2		AMMECR1L					MED6
DIP2A	E2F5			E2F6	FAM126B	ELOVL4	CPD	CHAC1					PCDHA12				GNAO1		CHIC1					RPS6KA6
DISC1	E2F6			E2F6	FAM149B1	ELOVL4	CPD	CHAC1					PCDHA13				GNPNAT1		PAFAH1B2					IP6K1
DISC1	E2F6			E2F6	FAM149B1	ELP1	CPD	CHAD					PCDHA2				GNS		BTRC					PIGH
DISC1	E2F6			E2F6	FAM155A	ELP1	CPD	CHCHD7					PCDHA3				GPC6		ZNRF3					COX20
DKK3	E2F6			E2F6	FAM160A2	ELP1	CPEB2	CHD1					PCDHA4				ADGRA2		PPM1A					TPPP
DKK3	E2F6			E2F6	FAM160B2	ELP1	CPEB2	CHD1					PCDHA5				GTPBP2		UHMK1					IPMK
DKK3	EBF1			E2F6	FAM161A	EMB	CPEB2	CHD1					PCDHA6				HCLS1		HPSE2					PTCHD1
DLAT	ECHDC1			ECHDC1	FAM168B	EMILIN2	CPEB2	CHD1					PCDHA7				HERC2		VAPB					RBM15B
DLC1	EDA			EDA	FAM168B	EMILIN2	CPEB2	CHD1					PCDHAC1				MFSD14B		C2orf42					MLLT6
DLC1	EDA			EDA	FAM168B	EN2	CPEB2	CHD1					PCDHAC2				HIC2		IPO7					SMURF1
DLC1	EDA			EDA	FAM168B	ENSA	CPEB3	CHD1L					RC3H1				PPIP5K2		FOXK1					ATG7
DLC1	EDEM3			EDEM3	FAM177A1	ENTPD1	CPEB3	CHD2					TMEM106B				HMGA1		CDK5R1					PDPR
DLC1	EDEM3			EDEM3	FAM177A1	ENTPD7	CPEB3	CHD2					DLX1				HOXC10		RREB1					VPS13A
DLC1	EDEM3			EDEM3	FAM177B	ENTPD7	CPEB3	CHD2					LDHAL6A				HOXD10		UBE4B					SRI
DLG2	EDEM3			EDEM3	FAM187A	EOGT	CPEB4	CHD2					JPT2				AGFG1		SMURF1					DYRK2
DLGAP4	EDEM3			EDEM3	FAM189A2	EOGT	CPEB4	CHD2					PLPPR1				HSD11B2		PHF21A					EXT1
DLGAP4	EDN1			EDN1	FAM20B	EOGT	CPEB4	CHD2					PCDHA8				HTR2A		ZBTB33					FOXK2
DLGAP4	EDN1			EDN1	FAM210B	EPHA3	CPEB4	CHD2					ONECUT2				ITGA2		SRPRB					FGF12
DLST	EDN1			EDN1	FAM214B	EPHA3	CPEB4	CHD3					GCG				JAKMIP2		MAP7					SIK2
DLST	EDN1			EDN1	FAM217B	EPHA3	CPEB4	CHD4					TGOLN2				KIAA0232		XPR1					MORF4L1
DLST	EDN1			EDN1	FAM234A	EPHA3	CPEB4	CHD5					HECTD2				GPATCH8		SLC11A2					GGCX
DMD	EEA1			EDN1	FAM241A	EPHA4	CPEB4	CHD6					METTL7A				RPGRIP1L		LMAN2L					PTGDR
DMD	EEA1			EEA1	FAM45A	EPHA4	CPEB4	CHD6					USP25				KIF23		SYNRG					PPP6R2
DMD	EEA1			EEA1	FAM45A	EPHA4	CPED1	CHD6					BVES				KIF3B		SLITRK1					PRR12
DMD	EEA1			EEA1	FAM45A	EPHA4	CPNE1	CHD6					SUB1				KLF4		CDKN2B					ANKH
DMD	EEA1			EEA1	FAM45A	EPHA4	CPNE3	CHD6					CREB5				KLHL18		KIF5C					MBD2
DMD	EEF2			EEA1	FAM45A	EPHA4	CPNE3	CHD6					EPB41L4B				KPNA1		STXBP3					CHST7
DMD	EEF2K			EEF2K	FAM45A	EPHA6	CPNE6	CHD6					TUSC3				KPNA4		NRP2					DIRC2
DMD	EEF2K			EEF2K	FAM45BP	EPHA7	CPOX	CHD7					PPP1R12B				KRT1		GABARAPL1					BAG2
DMD	EEF2K			EFCAB14	FAM46A	EPHA7	CPOX	CHD7					SON				LARP1B		RASSF5					IL1RAPL1
DMP1	EFCAB14			EFHD2	FAM46A	EPPIN	CPSF4	CHD7					FBXW2				LATS2		RNF125					RBMS2
DMP1	EFCAB14			EFHD2	FAM46C	ERBB4	CPSF4	CHD8					U2SURP				LRP1		ISM2					ADRA1B
DMP1	EFHD2			EFHD2	FAM46C	ERCC4	CPSF4	CHD9					HNRNPA3P1				LRP1B		CLUH					CD226
DMRT2	EFHD2			EFHD2	FAM46C	ERCC4	CPSF6	CHFR					HNRNPA3				LRRC55		SPSB4					CNNM2
DNA2	EFHD2			EFHD2	FAM46C	ERCC6	CPSF6	CHIC1					IPO5				MAF1		CRKL					NEUROD2
DNA2	EFHD2			EGLN2	FAM46C	ERCC6	CPSF7	CHIC1					PRKAR1A				MAP3K7		ZYX					ANKRD17
DNA2	EFHD2			EGLN2	FAM53C	ERCC6	CR2	CHIC1					SYNCRIP				TAB2		CPSF7					ATOH1
DNA2	EFHD2			EGLN2	FAM78A	ERCC6	CRBN	CHIC1					CBX3				MAPKBP1		YAP1					IQSEC2
DNAAF5	EGFR			EGLN3	FAM78A	ERCC6	CRBN	CHIC1					RANBP2				MARCH3		CNTNAP1					KCNK9
DNAH10OS	EGLN2			EGR3	FAM78B	ERCC6	CREB1	CHIC2					CANX				MBNL1		C1orf21					KLHL36
DNAH3	EGLN2			EGR3	FAM78B	ERGIC1	CREB3L2	CHMP1B					PCNP				MDGA1		CDC42EP2					RPP14
DNAH9	EGLN2			EGR3	FAM78B	ERGIC1	CREBBP	CHMP3					CAPRIN1				MECP2		CACUL1					C15orf61
DNAJA2	EGLN3			EGR3	FAM78B	ERGIC2	CREBBP	CHMP7					YWHAZ				LCOR		LHFPL4					CASP9
DNAJA2	EGR3			EHMT2	FANCC	ERLIN2	CREBBP	CHORDC1					DHX15				MTSS1		CCDC85C					ACSF2
DNAJA2	EGR3			EIF2AK3	FANCE	ERO1A	CREBBP	CHP1					FBXO11				MYCN		E2F7					ZBTB20
DNAJB14	EGR3			EIF2B2	FANCF	ERO1A	CREBBP	CHPF					YTHDF3				MYH9		TRAF3					COL19A1
DNAJB9	EGR3			EIF2S2	FANCL	ERO1A	CREBBP	CHPT1					EXOC5				NAA15		EFNB2					EIF4E
DNAJB9	EGR3			EIF2S2	FAP	ERP29	CREBZF	CHRD					MBNL1				NAA40		HMGA1					LRP8
DNAJB9	EGR3			EIF2S2	FARSA	ESPL1	CREBZF	CHRD					BNIP3L				NAV1		BCL11B					MALSU1
DNAJB9	EHMT2			EIF2S2	FASLG	ESPL1	CREBZF	CHRDL1					HS2ST1				NAV2		KDSR					SMTNL2
DNAJB9	EIF2AK3			EIF3A	FASLG	ESPL1	CREBZF	CHRDL2					SMAD4				NDEL1		PPP1R12B					ZNF703
DNAJC1	EIF2B2			EIF3C	FASLG	ESPL1	CREBZF	CHRM1					PUM2				NECAP1		HSPG2					ZFYVE16
DNAJC1	EIF2S2			EIF3J	FASLG	ESPL1	CREBZF	CHRM1					COPS2				NEDD9		FAM91A1					DNAJC15
DNAJC1	EIF2S2			EIF3J	FASLG	ESPL1	CREG2	CHRM5					DDX3X				NEUROD1		FGF9					LLPH
DNAJC1	EIF2S2			EIF3J	FAT4	ESR2	CRELD1	CHRNA7					FBXL5				NF1		ZDHHC22					LRRC40
DNAJC10	EIF2S2			EIF4A3	FBLIM1	ETNK1	CRIP3	CHRNB2					PTPN12				NKTR		KIF5B					TVP23C
DNAJC11	EIF3C			EIF4G2	FBLIM1	ETNK1	CRIPT	CHST11					MCL1				NMUR1		TMEM87B					VTI1A
DNAJC13	EIF3J			EIF4G2	FBLIM1	ETNK1	CRISPLD1	CHST11					ERBIN				NOVA1		IST1					TRIM32
DNAJC21	EIF3J			EIF4G2	FBLN1	ETNK1	CRISPLD1	CHST11					RNF38				NR4A3		ZNRF2					TROAP
DNAJC27	EIF4A3			EIF4G2	FBLN1	ETNK2	CRISPLD1	CHST11					DLG1				NRIP1		SGCD					BID
DNAJC27	EIF4G2			EIF4G2	FBLN5	ETNK2	CRISPLD1	CHST11					UBE2D3				NRP2		MIB1					TLR4
DNAJC28	EIF4G2			EIF4G2	FBN1	ETNK2	CRK	CHST11					XPO1				NRXN1		ZBTB44					SDCCAG8
DNAJC8	EIF4G2			EIF4G2	FBN1	ETV3	CRK	CHST15					TMEM30A				OGT		LAMC1					HSPA8
DNAL1	EIF4G2			EIF4G2	FBN1	EXOC5	CRK	CHTOP					KMT5B				OTUD4		PRR11					JPT1
DNAL1	EIF4G2			EIF4G2	FBN1	EXOC5	CRK	CIAPIN1					SEH1L				OTUD5		RAB11FIP2					SCLT1
DNAL1	EIF4G2			EIF4G2	FBXL14	EXOC5	CRK	CIAPIN1					SREK1				OTX1		PSME3					CRYBG3
DNAL1	EIF4G2			EIF4G3	FBXL18	EXOC5	CRKL	CILP2					SMC1A				PACSIN1		CARM1					CXCL14
DNER	EIF4G2			EIF5B	FBXL19	EZH1	CRLF3	CINP					PDS5A				PAK3		KBTBD4					MINK1
DNM3	EIF4G2			ELAVL4	FBXL19	EZH2	CRLF3	CINP					PHF3				PALM2-AKAP2		WWC1					TOGARAM1
DNMBP	EIF4G2			ELF4	FBXL19	EZH2	CRLF3	CIT					RAD21				PARP16		TEAD1					UBE3C
DOCK3	EIF4G3			ELF4	FBXO34	EZH2	CRLF3	CIT					TBL1XR1				PBX3		PISD					ZFAND4
DOCK3	EIF5B			ELF4	FBXO34	FADS3	CRLF3	CITED2					YPEL5				CDK17		LURAP1L					PEX5L
DOCK3	ELF4			ELF4	FBXO36	FAM103A1	CRLS1	CITED2					RASA1				ACTG1		SPRED1					TNFRSF21
DOCK3	ELF4			ELK4	FBXO40	FAM103A1	CRTAP	CKAP2L					PAFAH1B1				ACVR1		GATAD2A					RGMB
DOCK3	ELK4			ELOVL4	FBXW2	FAM103A1	CRTAP	CKAP5					BMI1				ADAM10		FNTA					NUP205
DOCK5	ELMOD1			ELOVL4	FBXW4	FAM103A1	CRTAP	CKAP5					ARMC1				ADAMTSL3		ETNK1					SAR1B
DOT1L	ELOVL4			ELOVL4	FBXW4	FAM103A1	CRYAB	CKMT1A					PRRC2C				ADD2		WNK3					CD69
DOT1L	ELOVL4			ELOVL4	FBXW7	FAM104A	CRYBA1	CKMT1B					FAM208B				AK2		GORASP2					TSG101
DOT1L	ELOVL4			ELOVL4	FBXW7	FAM104A	CRYBG3	CLASP2					DICER1				FAM117B		KLC4					C7orf43
DPF2	ELOVL4			ELP1	FCGRT	FAM104A	CS	CLASRP					TWF1				ANK1		KCNC4					GABRA1
DPF2	ELOVL4			ELP1	FCHSD1	FAM104A	CS	CLASRP					QKI				ANK3		DUSP3					SLITRK3
DPF2	ELP1			ELP1	FCHSD2	FAM105A	CS	CLCA1					SCP2				AP3M1		ATG13					SLF1
DPF2	ELP1			ELP1	FCRLB	FAM105A	CSDE1	CLCN1					MED13				APBA1		ARHGAP20					CENPQ
DPF2	ELP1			ELP1	FDXR	FAM105A	CSDE1	CLCN3					ACBD3				APPL1		ASH1L					PFKP
DPH1	ELP1			EMB	FEM1A	FAM118A	CSDE1	CLCN3					SEC63				PDS5B		ATXN2					TXNIP
DPH1	ELP1			EMILIN2	FEN1	FAM118A	CSE1L	CLCN3					ARL8B				ARID4A		BCL2					AHNAK
DPH3	EMB			EMILIN2	FEN1	FAM118A	CSE1L	CLCN3					PRPF4B				ATL2		CDC37L1					RNF128
DPH3	EMILIN2			EN2	FERMT1	FAM120B	CSE1L	CLCN3					PPP2CA				ARL8B		DDX3X					ZNFX1
DPP3	EMILIN2			ENPEP	FGF11	FAM129A	CSE1L	CLCN4					UBE2K				ARMC8		DDX3Y					PTPN4
DPP3	ENPEP			ENTPD1	FGF11	FAM135A	CSGALNACT2	CLCN5					PAK1				ARNT		E2F3					ENPP5
DPP3	ENTPD1			ENTPD7	FGF11	FAM135A	CSMD2	CLCN5					ACAP2				ARPC5L		FBXW7					VLDLR
DPP3	ENTPD7			ENTPD7	FGF11	FAM135A	CSMD3	CLCN5					IPO7				BACH2		HECTD4					MIOS
DPP3	ENTPD7			EOGT	FGF11	FAM13A	CSN3	CLCN5					NIPSNAP2				ADGRB1		MED26					URI1
DPP6	EOGT			EOGT	FGF13	FAM155A	CSNK1D	CLCN5					TMEM123				ADGRB3		MOB4					NUP98
DPYSL3	EOGT			EOGT	FGF2	FAM160B1	CSNK1G1	CLDN11					ZC3H15				BCAT2		N4BP1					E2F5
DPYSL5	EOGT			EPHA3	FGFBP2	FAM160B2	CSNK1G1	CLDN18					YES1				BCL11A		NUFIP2					ATP12A
DRAXIN	EPHA3			EPHA3	FGFBP3	FAM160B2	CSNK1G1	CLDN2					HNRNPH2				BDNF		PCDH9					FBXL5
DRG2	EPHA3			EPHA3	FGFR1OP2	FAM160B2	CSNK1G1	CLDN6					NR3C1				BSDC1		PCDHA1					ANKRD29
DRP2	EPHA3			EPHA3	FGFR1OP2	FAM189A1	CSNK1G1	CLEC16A					CAB39				BTG2		PCDHA10					OXR1
DSG2	EPHA3			EPHA3	FGFR3	FAM189A1	CSNK1G1	CLIC5					CEP350				BTRC		PCDHA11					TAOK3
DSG3	EPHA3			EPHA4	FGFR3	FAM189B	CSNK1G3	CLINT1					FBXO3				PIANP		FAT3					ZFPM2
DSP	EPHA4			EPHA4	FGL2	FAM19A1	CSNK1G3	CLIP1					NAP1L1				DNM1P46		PCDHA12					NCKAP5
DSP	EPHA4			EPHA4	FHL1	FAM208A	CSNK1G3	CLIP1					MTDH				DSEL		PCDHA13					PPP1R21
DST	EPHA4			EPHA4	FILIP1	FAM208A	CSNK1G3	CLIP1					UBE2J1				FAM189B		PCDHA2					HBP1
DST	EPHA4			EPHA4	FIP1L1	FAM213A	CSNK1G3	CLIP1					PPP1R2				C1QL3		PCDHA3					VSX1
DST	EPHA4			EPHA4	FKBP1B	FAM214A	CSNK1G3	CLIP1					VEZF1				SYNDIG1		PCDHA4					PTH
DST	EPHA4			EPHA6	FKBP1B	FAM214B	CSNK1G3	CLIP1					KCTD12				SOWAHC		PCDHA5					TMEM260
DST	EPHA4			EPHA7	FKBP1B	FAM214B	CSNK1G3	CLIP4					ADAM10				C9orf50		PCDHA6					ZNF148
DST	EPHA6			EPHA7	FLAD1	FAM214B	CSNK1G3	CLIP4					CHSY1				CAB39		PCDHA7					COX7A2L
DTX2	EPHA7			EPPIN	FLCN	FAM219B	CSNK2A1	CLK3					METAP2				CACNA1C		PCDHA8					ATG16L1
DTX2	EPPIN			ERCC4	FLI1	FAM222B	CSNK2A1	CLMN					DYRK1A				CAMK2G		PCDHA9					CNRIP1
DTX2	ERBB4			ERCC4	FLII	FAM222B	CSNK2A1	CLMP					OSBPL8				CAMKK1		PCDHAC1					MYNN
DTX2	ERBIN			ERCC4	FLNC	FAM222B	CSNK2A1	CLOCK					EIF4E				CAMKV		PCDHAC2					SYT16
DTX2	ERCC4			ERCC6	FLT1	FAM234B	CSNK2A1	CLOCK					USP34				CARM1		PRDM4					BAHD1
DTX3L	ERCC4			ERCC6	FLT1	FAM43A	CSNK2A2	CLOCK					GMFB				QKI		PTPRD					DUSP2
DTX4	ERCC6			ERCC6	FMNL1	FAM43A	CSNK2A2	CLOCK					HLTF				RC3H1		RBM6					SMARCA2
DTX4	ERCC6			ERCC6	FMNL2	FAM43A	CSNK2A2	CLOCK					SUZ12				SERTAD2		RECK					PSG3
DUSP1	ERCC6			ERCC6	FMNL3	FAM43A	CSNK2A2	CLOCK					DYNC1I2				ANO3		RSPO3					SHTN1
DUSP1	ERCC6			ERCC6	FMO1	FAM83G	CSNK2A2	CLOCK					PTGES3				CPEB2		SALL1					SSX2IP
DUSP1	ERCC6			ERCC6	FMO1	FAM83G	CSNK2A2	CLPB					AZIN1				CSNK1G3		SGK1					RSRC2
DUSP1	ERCC6			ERGIC1	FMO2	FAM83G	CSNK2A2	CLPX					SERBP1				USP9X		SLC4A4					TMEM131L
DUSP1	ERCC6			ERGIC1	FNDC5	FAM84B	CSRNP2	CLSPN					SMARCA2				MBNL1		SMAD7					TMEM100
DUSP1	ERGIC1			ERGIC2	FNDC5	FAM84B	CSRNP2	CLTC					DYNLT3				CNOT6L		SOBP					CROT
DUSP1	ERGIC1			ERLIN2	FNTB	FAM96A	CSRNP2	CLU					ATRX				USP31		SOCS6					HP1BP3
DUSP12	ERGIC1			ERLIN2	FNTB	FAM96A	CSRNP2	CLUH					BAZ1A				ATP8A1		TENM2					NR4A2
DUSP16	ERGIC2			ERO1A	FOCAD	FAM96A	CSTF3	CLUH					EIF5				PURB		TLE4					RPS6KA5
DUSP16	ERLIN2			ERO1A	FOS	FARP1	CSTF3	CLVS2					FXR1				USF3		TMEM55A					MMP3
DUSP16	ERLIN2			ERO1A	FOSL2	FARP1	CTAGE1	CMPK1					STAG2				SLC26A2		UBR3					IRF9
DUSP16	ERN1			ERP29	FOXJ1	FARP1	CTAGE1	CMTR2					ARPP19				SMAD5		VEGFA					TIAM1
DUSP16	ERO1A			ERP29	FOXK1	FAS	CTAGE1	CNDP1					TMEM106B				NF1		YTHDC1					CAPRIN2
DUSP16	ERO1A			ESPL1	FOXK2	FAS	CTAGE5	CNGB1					NAMPT				TRPS1		ZFHX4					GNPDA2
DUSP22	ERO1A			ESPL1	FOXN1	FAS	CTAGE5	CNIH1					DMXL1				CHIC1		MOB3B					ADAMTSL5
DUSP22	ERP29			ESPL1	FOXN1	FASLG	CTAGE5	CNIH3					CAMSAP2				DSC3		WSB1					ADAM9
DUSP22	ERP29			ESPL1	FOXN3	FASLG	CTAGE5	CNIH3					MAPK1				ITK		CBX4					TRDN
DUSP23	ESPL1			ESPL1	FOXO4	FASLG	CTCF	CNIH3					TRAPPC8				RTL5		BCL9L					BTBD10
DUSP3	ESPL1			ESPL1	FOXO4	FASLG	CTCF	CNIH3					ZFP36L1				JADE2		NAV1					RSRP1
DUSP4	ESPL1			ESPL1	FOXP1	FASLG	CTCF	CNKSR2					DESI2				SGCD		TRABD2B					TRIM37
DUSP4	ESPL1			ESR2	FOXQ1	FASLG	CTCF	CNN3					HNRNPC				BDNF		WNT3A					TGFBR2
DUSP4	ESPL1			ETNK1	FOXR1	FASLG	CTCF	CNN3					SERINC3				WASL		ZBTB39					DLEC1
DUSP7	ESR2			ETNK1	FPR1	FASTK	CTCF	CNNM1					SSFA2				ARHGAP5		SLC7A2					DRD1
DUSP7	ETNK1			ETNK1	FRAXE	FAXC	CTCF	CNNM2					THRB				GGA3		RBM12					TNKS2
DUSP7	ETNK1			ETNK1	FREM2	FAXC	CTCF	CNNM2					LAMP2				PPP1R12B		AEBP2					GALNT3
DUSP9	ETNK1			ETNK2	FREM2	FBN1	CTCF	CNNM2					WSB1				HELZ		ATP1B4					PRR16
DUSP9	ETNK1			ETNK2	FREM2	FBXL12	CTCF	CNNM2					HIPK3				PCDH19		BTAF1					NBEA
DUSP9	ETNK2			ETNK2	FRK	FBXL12	CTCFL	CNNM3					TSN				OTUD7B		ITGA10					CEP97
DUSP9	ETNK2			ETNK2	FRMD4A	FBXL19	CTDNEP1	CNNM3					NONO				PALM2		PELI2					DERL2
DVL3	ETNK2			ETV3	FRMD4A	FBXL19	CTDSPL	CNOT1					CMPK1				MGAT4A		BNC2					HMBOX1
DVL3	ETV3			EVI5L	FRMD7	FBXL19	CTH	CNOT10					PPP1CB				IGSF3		SBNO1					DPYSL2
DVL3	EWSR1			EWSR1	FRMD7	FBXL20	CTIF	CNOT10					AGFG1				CUL5		KMT2A					MED12L
DVL3	EXOC5			EXOC5	FRS2	FBXO21	CTLA4	CNOT4					MED21				GNPNAT1		PLEKHA5					SNX16
DYNC1H1	EXOC5			EXOC5	FRS2	FBXO22	CTNNA1	CNOT6L					NAB1				RAPH1		PRRC2C					HIST1H2BD
DYNC2LI1	EXOC5			EXOC5	FRS3	FBXO30	CTNNA1	CNOT6L					PDLIM5				NEBL		SLC9A8					MRPL24
DYRK1A	EXOC5			EXOC5	FRYL	FBXO30	CTNNA2	CNOT6L					TDG				CERS6		TMEM178B					PPIH
DYRK1A	EXOC5			EXOC5	FSCN1	FBXO30	CTNNBIP1	CNOT6L					ATP6V1C1				DICER1		ANKS1A					WDR37
DYRK1A	EXPH5			EYA3	FSCN1	FBXO32	CTNNBIP1	CNOT6L					ADSS				RAB8B		TMEM268					CYYR1
DYRK1A	EYA4			EYA4	FSCN1	FBXO45	CTNNBIP1	CNP					CLK1				TBC1D4		CDS2					DNAJB6
DYRK1A	EZH1			EZH1	FST	FBXW2	CTNNBIP1	CNPY1					CNBP				SHROOM4		LPP					TMEM135
DYRK1A	EZH2			EZH2	FST	FBXW2	CTNNBIP1	CNR1					GOLPH3				TMOD1		BRK1					MARS
DYRK1A	EZH2			EZH2	FST	FBXW2	CTNND1	CNTN1					ARFIP1				PAPPA		ADGRL2					FIGNL1
DYRK2	EZH2			EZH2	FST	FBXW2	CTNND2	CNTN3					BTG1				PRRG1		SATB2					ANKIB1
DYRK2	EZH2			EZH2	FST	FBXW7	CTNND2	CNTN3					BTBD3				HTT		AGO4					MTERF4
DYRK3	EZH2			FADS3	FST	FDPS	CTNND2	CNTN4					LUC7L2				HS2ST1		AMMECR1					CNTNAP3
DYRK3	EZR			FAF1	FST	FGD6	CTR9	CNTN4					MGEA5				NR2C2		ANKIB1					PRDM6
DZIP1	F2R			FAM103A1	FUK	FGD6	CTR9	CNTN4					HSPA4				FAM91A1		ATP13A3					COX8C
DZIP1	FADS3			FAM103A1	FURIN	FGD6	CTR9	CNTNAP1					CALD1				RBM12		BACH2					TSHZ3
DZIP1	FAF1			FAM103A1	FURIN	FGF11	CTSC	CNTNAP1					KLHDC10				JADE1		BDNF					USP3
DZIP1	FAM103A1			FAM103A1	FURIN	FGF11	CTSC	CNTNAP1					USP9X				CLCN5		C16orf72					C18orf32
DZIP1	FAM103A1			FAM103A1	FURIN	FGF11	CTSK	CNTNAP1					NOTCH2				PLSCR4		TMEM250					UEVLD
E2F2	FAM103A1			FAM103A1	FURIN	FGF11	CTTNBP2NL	CNTNAP1					RAP2C				CREB5		CCNT2					RAB10
E2F2	FAM103A1			FAM104A	FURIN	FGF11	CTXN2	CNTNAP1					TMED7				AFF4		CD164					TET1
E2F2	FAM103A1			FAM104A	FURIN	FGF11	CUBN	CNTNAP2					LIN7C				PHC3		CNKSR2					PAIP1
E2F3	FAM104A			FAM104A	FUT11	FGF5	CUBN	COBLL1					PNMA1				BMPR2		COBLL1					PKIA
E2F5	FAM104A			FAM104A	FYB2	FGF5	CUL2	COBLL1					SLC9A6				ATG2B		COL4A3BP					PSMD11
E2F5	FAM104A			FAM105A	FZD4	FGF5	CUL3	COBLL1					FOXN3				BACH2		COPS2					GPATCH2
E2F5	FAM104A			FAM105A	FZD5	FGF5	CUL3	COBLL1					TGFBR2				EPHA4		CRIM1					MDM4
E2F5	FAM104A			FAM105A	FZD5	FGR	CUL3	COBLL1					CDK17				MYT1L		CUL2					SERPINH1
E2F5	FAM105A			FAM118A	FZD5	FIGN	CUL3	COBLL1					PPM1B				FOXN3		DCUN1D4					KIF23
E2F5	FAM105A			FAM118A	FZD5	FIGN	CUL3	COBLL1					CSDE1				HMGB3		DLL4					AGTPBP1
E2F5	FAM105A			FAM118A	G3BP1	FIGN	CUL3	COBLL1					SEP15				TACC1		DYRK2					ATAD2
E2F5	FAM118A			FAM118A	G3BP2	FIGN	CUL3	COG1					EED				MAPK1IP1L		EIF3A					SEMA7A
E2F5	FAM118A			FAM120B	G6PC3	FIGN	CUL3	COG4					NR2F2				XRN1		FERMT2					ELK3
E2F6	FAM118A			FAM129A	G6PD	FIGN	CUL4A	COG8					SRSF7				RASSF5		FRYL					CCL1
E2F6	FAM118A			FAM135A	G6PD	FIGN	CUX1	COL10A1					WDR26				PCGF5		GLUD1					LHX9
E2F6	FAM120B			FAM135A	GAB2	FIGN	CWC25	COL12A1					MORC3				LARP1		GRM7					TMEM138
E2F6	FAM129A			FAM135A	GAB2	FIGN	CXADR	COL12A1					MKL2				TMEM30A		HAS2					DDIAS
E2F6	FAM135A			FAM13B	GABBR1	FIGN	CXCL12	COL12A1					TCEA1				TMCC1		HNRNPA2B1					PLEKHA3
E2F6	FAM135A			FAM155A	GABBR2	FIGN	CXCL12	COL19A1					NNT				PHACTR2		HOXA10					ZIM3
E2F6	FAM135A			FAM160B2	GABRA4	FIGNL2	CXCL12	COL24A1					EIF2AK3				PAFAH1B1		HOXA3					RASL11B
E2F7	FAM13C			FAM160B2	GABRB3	FIGNL2	CXCL12	COL24A1					CREBL2				CDK6		IRF2BPL					NTN4
EAF1	FAM155A			FAM160B2	GABRB3	FIGNL2	CXCL12	COL24A1					ATP13A3				UBE2H		KCTD1					RAPGEF4
ECHDC1	FAM160B2			FAM189A1	GABRE	FIGNL2	CXCL12	COL25A1					KIAA0232				AHCYL2		KCTD8					CRIM1
EDA	FAM160B2			FAM189A1	GAD1	FKRP	CXCL12	COL4A3					TMEM47				DTNA		KMT2C					ANKRD44
EDA	FAM160B2			FAM189A1	GAD1	FMNL3	CXCL12	COL4A3					WASHC4				ETV1		KPNA1					SYTL4
EDA	FAM171A2			FAM19A1	GAD1	FMO2	CXCL12	COL4A3BP					HIPK1				MAP3K20		BMPR1A					TIMM17A
EDEM3	FAM189A1			FAM208A	GAD1	FMO4	CXCL12	COL4A4					KRIT1				MTPN		BPTF					SEMA4B
EDEM3	FAM189A1			FAM208A	GADL1	FMO4	CXCL17	COL5A1					ARL5A				XPO4		CHD9					CNTNAP3B
EDEM3	FAM189A1			FAM213A	GAL3ST3	FNBP1L	CXCL5	COL6A4P1					FNDC3A				AMER1		DNAJA2					POGLUT1
EDEM3	FAM19A1			FAM214A	GAL3ST3	FNDC3A	CXCL5	COLCA1					ARMCX3				NSD2		EIF4E					ITFG1
EDEM3	FAM208A			FAM214B	GALNS	FNDC3A	CXCL5	COLCA2					FNDC3B				CUL3		FAM135A					CREBRF
EDEM3	FAM208A			FAM214B	GALNT1	FNDC3A	CXCL5	COLGALT1					MYO6				DOCK4		FBXO33					HPS5
EDEM3	FAM214A			FAM214B	GALNT10	FNDC3A	CXCR2	COLGALT2					ATP6V1A				SATB2		FOXP2					CALD1
EDN1	FAM214B			FAM214B	GALNT14	FNDC3A	CXorf57	COLQ					WTAP				RPS6KA3		FRY					SUSD1
EDN1	FAM214B			FAM222B	GALNT18	FNDC3A	CXXC4	COMMD2					RAB11A				CACNA1C		HECTD1					C14orf28
EDN1	FAM214B			FAM222B	GALNT4	FNDC3A	CXXC5	COPG1					GOLGA4				ATP13A3		KANK1					MAGI3
EDN1	FAM214B			FAM222B	GALNT6	FNDC3A	CYB561D1	COPS2					YWHAQ				VAV3		KPNA3					CLEC4D
EDN1	FAM222B			FAM234B	GALNT7	FNDC3B	CYB561D1	COPS2					RBM7				MYH9		LHX1					USP28
EEA1	FAM222B			FAM43A	GAPT	FNDC3B	CYB5R1	COPS2					MBD4				C18orf25		MAP2K4					MCL1
EEA1	FAM222B			FAM43A	GAPVD1	FNDC3B	CYBRD1	COPS2					SMAP1				SEH1L		NFE2L1					ZBTB18
EEA1	FAM234B			FAM43A	GARS	FNDC3B	CYBRD1	COPS2					WNK1				PLXDC1		PAM					ISM2
EEA1	FAM43A			FAM43A	GAS2	FNDC3B	CYBRD1	COPS2					LRRFIP1				DCP2		PDAP1					LAPTM4A
EEA1	FAM43A			FAM83G	GAS7	FNDC3B	CYCS	COPS4					ARF1				WWC3		SALL3					RPGR
EEF1A1	FAM43A			FAM83G	GATA2	FNDC3B	CYP19A1	COPS5					SPTSSA				AKAP2		SLC24A3					RALYL
EEF1E1	FAM43A			FAM83G	GATA3	FNDC9	CYP19A1	COPS6					PHTF2				PALM2-AKAP2		SMURF2					CDC37L1
EEF2	FAM83G			FAM84B	GATA6	FNIP1	CYP24A1	COPS7A					RAP1A				MTUS2		SOX5					CMTM1
EEF2K	FAM83G			FAM84B	GATAD2B	FNIP1	CYP2B7P	COPS7B					TNPO1				PXMP4		TSC22D2					TIGD7
EEF2K	FAM83G			FAM84B	GBA	FNIP1	CYP2C18	COPZ1					SMARCE1				OTUD4		ZC3H6					PBX3
EFCAB14	FAM84B			FAM96A	GBA2	FNIP1	CYP2C8	COQ10A					ILF3				TMEM245		ZNF423					CDCA7
EFCAB14	FAM84B			FAM96A	GBA2	FNIP2	CYP4A11	COQ6					GNS				BCL11A		LATS2					HAUS8
EFHD2	FAM96A			FAM96A	GBA2	FOPNL	CYP4A22	CORO2B					NFIB				RAP2A		LCORL					AMER2
EFHD2	FAM96A			FANCI	GBA2	FOXC1	CYYR1	COX19					BUB3				SEMA6D		LRIG1					ZNF281
EFHD2	FAM96A			FARP1	GBA2	FOXD4L6	DAAM1	COX5A					SH3GLB1				RPS6KB1		LRP1B					L3MBTL3
EFHD2	FARP1			FARP1	GBA2	FOXN3	DAB1	COX7A2					VDAC1				SSH2		LRP2					CASP8
EFHD2	FARP1			FARP1	GBX2	FOXN3	DAB2IP	CPD					RBM25				FGF2		MAP3K4					CMTR2
EFHD2	FARP1			FARP1	GCLM	FOXN3	DAB2IP	CPD					SPCS2				HIGD1A		MAPK1IP1L					SOX4
EGLN2	FARP1			FARP1	GCN1	FOXN3	DACH1	CPD					HNRNPD				CTNND1		USP9X					EFCAB2
EGLN2	FARP1			FAS	GCNA	FOXP1	DACH1	CPEB2					PTBP3				SLC7A2		MIPOL1					LHX8
EGLN2	FARSA			FAS	GCNA	FOXP1	DACH1	CPEB2					MAT2A				GATAD2B		NLGN1					CEP120
EGLN3	FAS			FAS	GCNT4	FOXP2	DACH1	CPEB2					KCTD9				THRB		NXPH1					CXCL6
EGR3	FAS			FASLG	GCNT4	FOXP2	DACH1	CPEB2					SOX4				RALGPS1		PAK5					MAP10
EGR3	FAS			FASLG	GCNT4	FOXP2	DACT1	CPEB2					CCSER2				ABHD2		PBX3					SERF1B
EGR3	FASLG			FASLG	GCNT7	FPR1	DAPK1	CPEB3					CD59				CHD2		PCDH17					APCDD1
EGR3	FASLG			FASLG	GDA	FRAS1	DAPK1	CPEB3					SECISBP2L				MTX3		PHIP					ZNF800
EHD4	FASLG			FASLG	GDF11	FRAS1	DAPK1	CPEB3					TOGARAM1				TLE4		UNC80					NOL4
EHMT2	FASLG			FASLG	GDF11	FRAS1	DARS2	CPEB3					PDS5B				PGM2L1		PIM1					UXS1
EIF2AK1	FASLG			FASTK	GDI1	FRAS1	DAZAP2	CPEB3					RAD23B				FOXJ3		PNISR					SMAD7
EIF2AK3	FASLG			FAXC	GEMIN5	FRAS1	DBNDD2	CPEB3					ANKRD46				PAK2		PPP6C					HAS2
EIF2B2	FASTK			FAXC	GFOD1	FRAS1	DBT	CPEB3					CLASP2				ZNF436		ZNF704					FGD5
EIF2B3	FAXC			FAXC	GFOD1	FRAS1	DBT	CPEB3					SRP19				CREBRF		PTHLH					PPP3R1
EIF2S2	FAXC			FAXC	GFPT1	FREM2	DCAF1	CPEB3					USP14				CADM1		RAP2C					PPP2R5E
EIF2S2	FAXC			FBN1	GFPT1	FRMD4B	DCAF11	CPEB3					TGOLN2				TMEM255A		IRS1					USP24
EIF2S2	FBN1			FBXL12	GFPT1	FRMD4B	DCBLD1	CPEB3					ZBTB11				MID1		MAFK					CTSK
EIF2S2	FBXL12			FBXL12	GGA1	FRMD4B	DCBLD2	CPEB4					SMCHD1				KDM7A		RBBP6					F3
EIF3C	FBXL12			FBXL19	GGA2	FRMD4B	DCBLD2	CPN1					YIPF5				RSBN1		RELN					RGMA
EIF3D	FBXL19			FBXL19	GGA2	FRMD4B	DCBLD2	CPNE3					MAP1LC3B				PPP2R1B		SCOC					TRIP11
EIF3J	FBXL19			FBXL19	GGA2	FRMD5	DCBLD2	CPNE3					TNKS				SNTB2		SERBP1					PFN2
EIF4A1	FBXL19			FBXL19	GGCX	FRMPD4	DCBLD2	CPS1					UTP14C				GLIS3		SETD3					CSGALNACT1
EIF4A2	FBXL20			FBXL20	GGCX	FRS2	DCBLD2	CPSF1					CPD				ERBB4		SOX6					TNNI1
EIF4A3	FBXO21			FBXO21	GGNBP2	FRS2	DCC	CPSF2					DCUN1D1				GPCPD1		STRADB					CXCL8
EIF4G2	FBXO22			FBXO22	GGT7	FRS2	DCHS1	CPSF6					MAP4K4				FAF2		STRBP					ZNF217
EIF4G2	FBXO30			FBXO30	GIGYF1	FSD2	DCHS2	CPSF7					LAPTM4A				BPTF		TAB3					STRIP2
EIF4G2	FBXO30			FBXO30	GIGYF1	FSTL4	DCLK1	CPSF7					TPD52				CDC14B		TBPL1					MARCH8
EIF4G2	FBXO30			FBXO30	GIGYF1	FUT10	DCLK1	CPT2					MYH10				SEPT3		TFAP2D					FAM168A
EIF4G2	FBXO30			FBXO30	GIGYF1	FUT10	DCLK1	CRACR2B					USP25				KIF3A		TSPAN5					RXFP1
EIF4G2	FBXO32			FBXO32	GIGYF1	FUT11	DCLRE1A	CRAT					KPNA3				SYNJ1		USP42					SNX9
EIF4G2	FBXO45			FBXO45	GINM1	FUT8	DCLRE1A	CRB1					NAA15				N4BP1		VTI1A					NLRP3
EIF4G2	FBXW2			FBXW2	GIT1	FXN	DCN	CREB1					WDR1				ELMSAN1		WAPL					KIAA1191
EIF4G2	FBXW2			FBXW2	GIT1	FXN	DCP2	CREB1					DNAJA2				RAB6A		WDR47					SUMO1
EIF4G2	FBXW2			FBXW2	GIT1	FXYD6	DCP2	CREB3					SNX4				PLAG1		WWP1					LACTB2
EIF4G2	FBXW2			FBXW2	GJA1	FZD3	DCP2	CREB5					DCK				NUDT4		YWHAH					RNF6
EIF4G3	FBXW2			FCGR2A	GJC1	FZD3	DCP2	CREB5					TRIM33				ACTR2		YWHAQ					MMP24
EIF5B	FCGR2A			FCGR2B	GJD3	FZD4	DCTN1	CREB5					ITGAV				KCMF1		ZC3H12B					CHRM2
ELF4	FGD6			FGD6	GK5	FZD4	DCTN4	CREB5					ANXA4				PPP1R9A		ZCCHC2					MAP3K7CL
ELF4	FGD6			FGD6	GK5	FZD4	DCUN1D1	CREB5					COPA				CCNT2		ZNF532					CAMK2N1
ELF4	FGD6			FGD6	GLE1	FZD9	DCUN1D3	CREBBP					SS18				TBL1X		ADCY5					RAB11FIP5
ELK4	FGF11			FGF11	GLI2	FZD9	DCUN1D3	CREBBP					CLPX				UBE2Q1		CLCN3					THAP6
ELK4	FGF11			FGF11	GLI3	G3BP1	DCUN1D3	CREBRF					PAK2				GRM1		PCNX1					RORC
ELMOD2	FGF11			FGF11	GLRX2	GAB2	DCUN1D4	CREBRF					UBE3A				SHOC2		CYB561D1					PTPN13
ELOVL1	FGF11			FGF11	GLUL	GAB3	DCUN1D5	CREBRF					FAM8A1				NTRK2		MYADM					SACS
ELOVL4	FGF11			FGF11	GLYR1	GABARAPL1	DCUN1D5	CREBRF					PEX2				NRIP1		ENAH					SUCO
ELOVL4	FGF11			FGF11	GMEB1	GABBR1	DCUN1D5	CREBRF					WIPF1				TNPO1		MAPK9					RNASEL
ELOVL4	FGF5			FGF5	GMFB	GABBR2	DCUN1D5	CREBRF					NOTCH2NL				JPH1		PRPF38A					HIF1A
ELOVL4	FGF5			FGF5	GMFB	GABBR2	DDAH1	CREBRF					PALLD				FGFR1		GOLGA1					VPS13C
ELOVL4	FGF5			FGF5	GMFB	GABBR2	DDAH1	CREBZF					AKT3				SOCS6		CLOCK					CMPK1
ELP1	FGR			FGF5	GMFB	GABPA	DDAH1	CREBZF					NUDT4				AP2B1		RETREG2					MARCH7
ELP1	FIGN			FIGN	GMNC	GABPA	DDHD1	CRELD1					SLC16A1				ATG14		SLC9A6					GABPB1
ELP1	FIGN			FIGN	GMPPB	GABPB1	DDX19A	CRELD1					HACD3				NRXN1		VAMP1					AUNIP
ELP1	FIGN			FIGN	GMPPB	GABPB1	DDX25	CRELD1					CNOT7				ZNF654		DCAF8					TPTEP1
ELP1	FIGN			FIGN	GMPS	GABRA6	DDX27	CREM					DMD				DYNC1I1		TACC1					MASTL
EMB	FIGN			FIGN	GNE	GABRA6	DDX3X	CRH					MXI1				UBFD1		RTF1					BTAF1
EMC6	FIGN			FIGN	GNE	GABRA6	DDX3X	CRHR2					PDCD4				PLXNA2		KHNYN					KRT23
EMILIN2	FIGN			FIGN	GNE	GABRB1	DDX3X	CRIM1					MAPK1IP1L				FAM46A		TSC1					UBE2Q2
EMILIN2	FIGN			FIGN	GNE	GABRB3	DDX3Y	CRIM1					PTEN				HTR4		BCL7A					PKD2
ENG	FIGN			FIGN	GNG13	GALC	DDX4	CRIM1					DCUN1D4				IKZF4		ATG14					GNB5
ENPEP	FIGN			FIGN	GNL1	GALC	DDX4	CRIM1					ZCCHC8				FOXO3		POM121					FRMD6
ENTPD1	FIGNL2			FIGN	GNL3L	GALC	DDX42	CRKL					KDM2A				EDA		POM121C					MKNK2
ENTPD4	FIGNL2			FIGNL2	GNPAT	GALC	DDX46	CRKL					KAT6B				LAMC1		PDCD1					NKIRAS1
ENTPD6	FIGNL2			FIGNL2	GNPTAB	GALE	DDX47	CRKL					ARPC5				ENC1		PPP2R5C					ZNF236
ENTPD7	FKBP3			FIGNL2	GORASP2	GALE	DDX47	CRKL					GCSH				ESR1		BTF3					PDZD11
ENTPD7	FKBP8			FIGNL2	GPALPP1	GALE	DDX47	CRKL					C5orf22				TMEM237		CASR					HECTD2
EOGT	FKRP			FKBP10	GPAM	GALNT1	DDX5	CRNKL1					NUP153				LIMD1		COPS7A					NR2C1
EOGT	FMNL3			FKBP3	GPAT3	GALNT1	DDX5	CROCC					SLC5A3				GNS		PLSCR4					ACSL4
EOGT	FMO2			FKRP	GPAT3	GALNT1	DDX5	CRTAC1					TXNRD1				DNAJB2		CEP85L					RBM34
EP300	FMO4			FKRP	GPAT3	GALNT1	DDX50	CRYBG1					ALDH6A1				PSD3		CHD6					NR2E3
EPB41L3	FMO4			FLNB	GPAT3	GALNT1	DECR1	CRYBG1					CRK				ISM2		FKBP5					GNPTAB
EPHA3	FNDC3A			FMNL3	GPAT3	GALNT1	DEK	CRYBG2					KCMF1				COL24A1		JARID2					TNRC6A
EPHA3	FNDC3A			FMO2	GPAT3	GALNT15	DENND1B	CSDE1					SLC26A2				MIB1		JPH1					REEP3
EPHA3	FNDC3A			FMO4	GPAT4	GALNT15	DENND1B	CSDE1					STK17A				MYCL		PHC3					KPNA2
EPHA3	FNDC3A			FMO4	GPATCH2L	GALNT15	DENND1B	CSE1L					C5orf15				INSR		RCOR3					FBXO48
EPHA3	FNDC3A			FNBP1L	GPATCH8	GALNT2	DENND4A	CSK					CYBRD1				CPD		SCN2A					EGLN3
EPHA4	FNDC3A			FNDC3A	GPBP1L1	GALNT2	DENND5A	CSMD1					SART3				MAP3K3		SLITRK6					EIF4G2
EPHA4	FNDC3A			FNDC3A	GPC4	GALNT2	DENND5A	CSMD1					STAU1				MTMR10		SUZ12					PLSCR4
EPHA4	FNDC3A			FNDC3A	GPC4	GALNT4	DENND5A	CSMD1					DDX17				CCNL2		GLS2					SELENOS
EPHA4	FNDC3A			FNDC3A	GPC4	GALNT7	DEPDC1	CSMD3					GSPT1				FBXO21		KMT2D					GPATCH2L
EPHA4	FNDC3B			FNDC3A	GPLD1	GAN	DEPDC1	CSNK1A1					CSGALNACT2				STK35		RIC1					ZFYVE26
EPHA4	FNDC3B			FNDC3A	GPR155	GAN	DEPDC1	CSNK1A1					HNRNPF				CREBZF		FZD4					EFCAB14
EPHA6	FNDC3B			FNDC3A	GPR155	GAN	DEPDC1	CSNK1A1					TUG1				TAOK1		GTPBP1					DYNC1LI2
EPHA7	FNDC3B			FNDC3A	GPR158	GAN	DGCR2	CSNK1G1					POLE3				PHF19		CCND3					ICK
EPHA7	FNDC3B			FNDC3A	GPR19	GAN	DGCR8	CSNK1G2					PLCB1				PELI2		ZC3H11A					FAM129A
EPHB1	FNDC3B			FNDC3B	GPR55	GAN	DGKA	CSNK1G2					KIAA0368				DYRK2		HMBOX1					LHX6
EPPIN	FNDC3B			FNDC3B	GPR61	GAN	DGKB	CSNK1G2					HMGCR				RBFOX2		HTR4					SERF1A
ERAP2	FNDC4			FNDC3B	GPR82	GANAB	DGKE	CSNK1G3					LRIF1				AGO1		ZMYM2					SEC23IP
ERC1	FNDC9			FNDC3B	GPRC6A	GAREM1	DGKH	CSNK1G3					TSPAN3				FGF5		EXTL3					TUBBP5
ERCC1	FNIP1			FNDC3B	GPX3	GAS7	DHRS11	CSNK1G3					DCTN4				KCNJ2		TRIM66					CNOT7
ERCC4	FNIP1			FNDC3B	GRAMD1A	GAS7	DHRS11	CSNK1G3					DNAJB14				WDTC1		DRD1					SGMS1
ERCC4	FNIP1			FNDC3B	GRAMD1B	GAS7	DHRS11	CSNK1G3					SLC4A4				RALGAPB		LIMS1					AFG1L
ERCC6	FNIP1			FNDC3B	GREB1	GATB	DHX15	CSNK1G3					RALA				SHCBP1		NUAK1					KMT2B
ERCC6	FNIP1			FNDC4	GRHL2	GATM	DHX15	CSNK1G3					STK38				ZFHX3		DNAJC16					KMT2D
ERCC6	FNIP1			FNDC9	GRIA1	GATM	DHX15	CSNK1G3					SMARCC1				LRP6		GRM1					SRRM2
ERCC6	FNIP1			FNIP1	GRIA3	GATM	DHX15	CSNK2A1					TPM4				PHLPP2		MBD1					TRIM3
ERCC6	FNIP2			FNIP1	GRIA3	GATM	DHX15	CSNK2A1					RNF139				CDK17		PDK3					SASH1
ERCC6	FOPNL			FNIP1	GRIA3	GATM	DHX15	CSNK2A1					CCPG1				ZIC1		ARPP19					CAAP1
ERCC6	FOXC1			FNIP1	GRID2IP	GATM	DHX15	CSRP3					EIF4B				MYEF2		CTDSPL					WDFY3
ERGIC1	FOXF1			FNIP1	GRIK3	GATM	DHX29	CSTF2					FKBP3				ADAMTS6		FGF18					OSBPL11
ERGIC1	FOXJ3			FNIP1	GRIK5	GCNT4	DHX33	CSTF2T					USP47				AJUBA		HMGA2					BEST3
ERGIC2	FOXN3			FNIP1	GRIN2A	GCNT4	DHX57	CTAGE5					KANK1				ZNF592		KIF2A					B3GALT2
ERGIC2	FOXN3			FNIP2	GRIN2C	GCNT4	DHX57	CTBP2					SELENOP				ARNT		MBNL2					CEP70
ERGIC3	FOXN3			FOPNL	GRINA	GCNT4	DHX57	CTC1					USP15				SLC1A2		MEOX2					ZNF367
ERLIN2	FOXP1			FOXF1	GRINA	GCNT4	DHX8	CTDP1					CAV1				RNF125		MYEF2					CEP170
ERO1A	FOXP1			FOXN3	GRINA	GDAP2	DIAPH1	CTDSP1					TXNIP				PCDH17		NF1					NETO2
ERO1A	FOXP1			FOXN3	GRIP1	GDAP2	DIAPH3	CTDSP2					PUS7				TLK1		SIPA1L2					MAP3K2
ERO1A	FOXP2			FOXN3	GRIP1	GDF6	DICER1	CTDSPL					ZC3H7A				CD47		CDK17					PAM
ERO1A	FOXP2			FOXN3	GRIP1	GDF6	DICER1	CTDSPL					VEGFA				DCLK1		EYA1					AGTR2
ERP29	FOXP2			FOXO3	GRK4	GDF6	DIEXF	CTDSPL2					RPL15				RNF38		GHR					SMOC1
ERVH48-1	FPR1			FOXP1	GRK6	GDF6	DIO2	CTGF					AHCYL1				CPSF6		KIF21A					NABP1
ESPL1	FRAS1			FOXP1	GRM5	GDF6	DIO2	CTNNA1					SUCO				PTGFR		RAB35					RASD1
ESPL1	FRAS1			FOXP1	GRM8	GDF6	DIP2B	CTNNA1					DOCK4				TIMP3		SNRK					MAPRE3
ESPL1	FRAS1			FOXP2	GRSF1	GDF6	DIP2B	CTNNA2					CREB3L2				NFIB		USP12					SCCPDH
ESPL1	FRAS1			FOXP2	GRWD1	GDI2	DIP2C	CTNNA3					FOXO3				E2F7		USP25					NR4A3
ESPL1	FRAS1			FOXP2	GSDMA	GDPD1	DIP2C	CTNNB1					WDR47				TCF4		WIPI2					CDH9
ESPL1	FRAS1			FPR1	GSE1	GDPD1	DIP2C	CTNNBIP1					UBE2D1				KIF3B		CCDC6					MAN1C1
ESR2	FREM2			FRAS1	GSK3A	GDPD1	DIP2C	CTNND1					KDM5A				EGLN1		PAX7					MORF4L1
ETFA	FRMD4B			FRAS1	GSK3B	GEMIN7	DIP2C	CTNND1					SDC2				UBE2L3		ARL10					UNK
ETNK1	FRMD4B			FRAS1	GSK3B	GEMIN7	DIP2C	CTNND1					ACSL4				BTBD7		CMTM4					TAOK2
ETNK1	FRMD4B			FRAS1	GSK3B	GGA3	DIP2C	CTNND1					GHITM				ANKFY1		ACSL4					SCN1A
ETNK1	FRMD4B			FRAS1	GSTA4	GGA3	DIRAS2	CTNND1					NRIP1				ZNF532		AKT3					SLC6A14
ETNK2	FRMD4B			FRAS1	GSTM5	GGA3	DIRAS2	CTNND1					ABLIM1				NMT1		ANKRD13B					ZFYVE9
ETNK2	FRMD5			FRAS1	GSTO2	GGA3	DIS3L	CTNND2					PROS1				DZIP1		CD2AP					SRGAP2
ETNK2	FRMPD4			FREM2	GTDC1	GGPS1	DLC1	CTR9					SEMA6A				SERBP1		DYRK1B					GREB1L
ETV3	FRS2			FRMD4B	GTDC1	GHR	DLC1	CTTNBP2					SEMA3C				SLK		EPHA7					FAT4
EXOC5	FRS2			FRMD4B	GTDC1	GHR	DLD	CTTNBP2					SETD5				ARF6		IHH					TANC1
EXOC5	FRS2			FRMD4B	GTF2E1	GHR	DLD	CUL2					RTN3				SELENOI		KIF23					WDR45
EXOC5	FSD2			FRMD4B	GTF2E1	GHRL	DLEU2L	CUL2					ASPH				GALNT7		MAP2K1					PPP1R1C
EYA4	FSTL4			FRMD4B	GTF3C2	GIPC1	DLG1	CUL3					HNRNPH1				TGFA		OMG					ZNF239
EZH1	FUT10			FRMD5	GTF3C2	GIPC1	DLG1	CUL4A					ANKRD12				SEMA6A		OTUD4					FIBIN
EZH2	FUT10			FRMPD4	GTF3C3	GIPC1	DLG1	CUL4A					LEPR				SLC9A6		PEX13					CDK2AP1
EZH2	FUT11			FRS2	GTF3C6	GIPC1	DLG2	CUL4A					E2F3				RIMS3		PPM1D					RTP4
EZH2	FUT8			FRS2	GTPBP1	GIPC1	DLG2	CUL4A					SEC24D				KRTAP4-4		RNF138					STC1
EZH2	FXN			FSD2	GTPBP1	GJA9	DLG2	CUL4A					MUT				LDLRAD4		SEMA3D					C9orf40
F2	FXN			FSTL4	GTSE1	GJC1	DLG2	CUL4A					CRKL				SMG1		SRPK1					MSR1
FADS2	FZD3			FUT10	GUCA1A	GJC1	DLG2	CUL4B					RTF1				BRWD1		STOX2					PAK5
FADS2	FZD3			FUT10	GUCD1	GJC1	DLG2	CUL5					AKAP2				ACSL1		ZFHX3					RANBP6
FADS3	FZD4			FUT10	GUCD1	GJC1	DLG2	CUL9					SNX13				RAB10		ZNF362					ARHGAP1
FAM103A1	FZD4			FUT11	GUCD1	GK5	DLG2	CUX2					MPP5				G3BP2		MASP1					CCDC36
FAM103A1	FZD4			FUT8	GUCD1	GLIPR1	DLG4	CUX2					PPP3CB				TGIF2		CDCA4					C6orf201
FAM103A1	FZD9			FXN	GUCD1	GLIPR1L1	DLG5	CWC15					STX16				NR4A3		PSKH1					COMMD6
FAM103A1	FZD9			FXN	GYG2	GLO1	DLGAP1	CX3CL1					PSME3				ARID4A		ZHX3					ZBTB9
FAM103A1	G2E3			FZD3	H2AFX	GLRX	DLGAP1	CYB561A3					MEIS2				SMURF1		RNF144B					HAT1
FAM104A	G3BP1			FZD3	H2AFX	GLRX	DLGAP1	CYB561A3					LAMP1				CDK5R1		BTLA					NMUR2
FAM104A	GAB2			FZD4	H2AFX	GLS	DLGAP2	CYB5D1					CCND2				ANKRD52		HSPA4L					PCDHA13
FAM104A	GAB3			FZD4	H2AFX	GLUL	DLGAP2	CYB5R3					TMEM50B				CD2AP		RARB					PCDHA4
FAM104A	GABARAPL1			FZD4	H2AFX	GLUL	DLGAP2	CYB5R4					PRRG1				ZNF280B		SNX16					PCDHA5
FAM105A	GABARAPL1			FZD8	H2AFX	GMPPA	DLGAP2	CYBB					CELF2				PRDM2		USP14					LAMA3
FAM105A	GABBR1			FZD9	H2AFX	GMPS	DLGAP2	CYBRD1					FYN				LONRF1		BAAT					SFR1
FAM105A	GABBR2			FZD9	H2AFX	GNAL	DLGAP2	CYFIP1					SLC7A11				SYN2		CMPK1					CERCAM
FAM105A	GABBR2			G3BP1	H2AFX	GNAL	DLST	CYLD					ZMYM4				ACSL4		SRGAP2					AGGF1
FAM118A	GABBR2			GAB2	H2AFX	GNG5	DLX1	CYP17A1					IFT57				ADAMTS5		CHD7					ARHGAP12
FAM118A	GABPA			GAB3	H6PD	GNG5	DLX1	CYP19A1					ENAH				RAP2C		RAPGEF2					ASF1A
FAM118A	GABPA			GABARAPL1	HACD3	GNG5	DLX1	CYP1A1					TIPARP				HECA		CYLD					SEMA4F
FAM118A	GABPA			GABARAPL1	HACD4	GNG5	DLX1	CYP26B1					ARID5B				CAB39		ETV1					FEM1C
FAM120B	GABPB1			GABBR1	HAP1	GNG5	DLX1	CYP26B1					CTNNA1				TMEM248		SSR1					MSTO1
FAM126A	GABPB1			GABBR2	HAP1	GNG5	DLX2	CYP26B1					YWHAE				SHB		IYD					FOXJ2
FAM129A	GABRA6			GABBR2	HARS	GNG5	DMBX1	CYP2C8					ZMIZ1				GNB1		CC2D1B					IL15
FAM131A	GABRA6			GABBR2	HAS3	GNG5	DMBX1	CYP4X1					RAC1				AKAP13		ABI2					SOX2
FAM135A	GABRA6			GABPA	HAS3	GNPTAB	DMTN	CYP7B1					VCPKMT				MEF2D		DLGAP2					KIF5A
FAM135A	GABRB1			GABPA	HAS3	GNPTAB	DMXL1	CYR61					POLR2M				CLOCK		C5orf64					RAP2C
FAM135A	GABRB3			GABPA	HBQ1	GNPTAB	DMXL1	CYSLTR2					GCOM1				HNRNPA3		DNAJB4					KAT2B
FAM135A	GADD45GIP1			GABPB1	HCFC2	GNPTAB	DMXL1	DAAM1					AGPAT5				RHOBTB2		PDK4					SDHA
FAM136A	GALC			GABPB1	HCN2	GNPTAB	DMXL1	DAB2IP					PIK3R1				SYPL1		VTCN1					BBS7
FAM155A	GALC			GABRA6	HCN3	GNRHR	DMXL1	DACH2					ZBTB38				CELF2		NAT8L					GMCL1
FAM160B2	GALC			GABRA6	HCN4	GNS	DMXL1	DAGLA					UGCG				DCTN4		SYT3					LIN7B
FAM160B2	GALC			GABRB1	HDAC1	GNS	DMXL2	DAPK1					POM121				FRS2		CCDC178					SYAP1
FAM160B2	GALE			GABRB3	HDAC5	GNS	DMXL2	DAPK1					DBF4				CGGBP1		ACSBG1					CSRNP3
FAM171A1	GALE			GALC	HDAC7	GNS	DNAH11	DAPK2					HMGA2				FAM117B		SLC13A3					JAK1
FAM186A	GALE			GALC	HDAC9	GNS	DNAH12	DAPP1					TLE4				ZNF148		GIGYF1					FNBP1L
FAM189A1	GALE			GALC	HDC	GOLGA4	DNAH17	DAPP1					MAX				LYPD6		TBRG1					CFL2
FAM189A1	GALNT1			GALC	HDDC2	GOLGA4	DNAH2	DAZL					SRSF6				CSMD1		RAPGEFL1					TRNT1
FAM19A1	GALNT1			GALC	HDHD3	GOLGA4	DNAH3	DAZL					BICRAL				DIP2B		TAOK1					SCARA5
FAM208A	GALNT1			GALE	HEATR5A	GOLGA4	DNAH5	DAZL					CNOT6				LMO7		TMEM245					TGM2
FAM208A	GALNT1			GALE	HEATR5B	GOLGA6L9	DNAH6	DAZL					DIP2C				MECP2		ENSA					PHTF2
FAM213A	GALNT1			GALE	HEATR5B	GOLGA7	DNAH7	DBNDD2					CERS6				ST8SIA3		EZH1					MCHR2
FAM214A	GALNT1			GALE	HEATR5B	GOLGA7	DNAH8	DBX1					SEPT6				AGPS		ATP6V1B2					RTKN2
FAM214B	GALNT1			GALNT1	HEATR5B	GOLGA7	DNAJA1	DCAF1					SPRED2				SMAD4		CFAP73					CCSER2
FAM214B	GALNT15			GALNT1	HECTD1	GOLGA7	DNAJA2	DCAF10					METTL7A				DDX52		CSMD1					SYNE1
FAM214B	GALNT15			GALNT1	HECTD3	GOLGA7	DNAJA4	DCAF11					ARHGAP5				GTPBP2		DCUN1D1					ATG12
FAM214B	GALNT15			GALNT1	HECTD4	GOLT1B	DNAJB4	DCAF15					SUB1				SNIP1		FAT4					FAM92A
FAM214B	GALNT15			GALNT1	HEG1	GOLT1B	DNAJB4	DCAF5					SUPT16H				CC2D1B		FOXO1					ARID4A
FAM222B	GALNT2			GALNT1	HEG1	GOLT1B	DNAJB4	DCAF7					SAP18				FNBP1L		GALNT7					PIP5K1B
FAM222B	GALNT2			GALNT1	HEG1	GOLT1B	DNAJB5	DCAF7					CD47				RBM33		GOLT1B					SPACA4
FAM222B	GALNT2			GALNT15	HELLS	GOLT1B	DNAJB5	DCAF8					STAT3				PEG10		KCNC2					GTDC1
FAM234B	GALNT2			GALNT15	HELLS	GOPC	DNAJB5	DCBLD2					PAXBP1				LRRC15		MARCH5					USP6
FAM43A	GALNT4			GALNT15	HERC3	GORAB	DNAJB6	DCBLD2					IGF2BP3				TBL1XR1		MKX					ARID4B
FAM43A	GALNT7			GALNT15	HERPUD1	GPAT3	DNAJB6	DCBLD2					MTAP				CPNE3		MAP3K21					WNK1
FAM43A	GAN			GALNT2	HEXA	GPAT3	DNAJB9	DCBLD2					NREP				AP3M1		RBM24					MFN2
FAM43A	GAN			GALNT2	HEXIM1	GPAT4	DNAJC11	DCBLD2					STK24				BCL2L2		RFWD2					MEIS3P1
FAM49B	GAN			GALNT2	HEXIM1	GPAT4	DNAJC11	DCBLD2					NRP1				IPO9		RRAGA					MKRN1
FAM57A	GAN			GALNT2	HEY1	GPATCH3	DNAJC12	DCBLD2					CUX1				XIAP		SCN3A					KPNA3
FAM83G	GAN			GALNT4	HEYL	GPATCH3	DNAJC12	DCDC1					ARCN1				BICD2		SNAP25					CAMLG
FAM83G	GAN			GALNT7	HGH1	GPATCH3	DNAJC13	DCHS1					CSNK2A1				AEBP2		USP3					APBB1IP
FAM83G	GAN			GAN	HHIP	GPC4	DNAJC15	DCLK1					LIMCH1				PCGF3		ZDHHC14					KLHL2
FAM84B	GANAB			GAN	HIC1	GPC4	DNAJC18	DCLK1					NAV3				GREM2		ADAM10					LIMA1
FAM84B	GAREM1			GAN	HIC1	GPCPD1	DNAJC21	DCLK1					PLK2				UBE2J1		ANLN					RBL2
FAM84B	GAS7			GAN	HIC2	GPCPD1	DNAJC25-GNG10	DCLK1					EOGT				PDCD6IP		LTBP1					CAMTA1
FAM96A	GAS7			GAN	HIC2	GPCPD1	DNAJC25-GNG10	DCLK1					MAPK14				BSN		MAP3K7					LMOD3
FAM96A	GAS7			GAN	HIC2	GPCPD1	DNAJC27	DCLK1					CYLD				SIK1		TNPO1					KDM2A
FAM96A	GAS7			GAN	HIC2	GPI	DNAJC3	DCLK1					CRYBG1				MYO10		CNN1					NACA
FAM96A	GATM			GANAB	HIF1A	GPM6B	DNAJC30	DCP1A					UPF3B				JOSD1		RPS6KA6					TOPORS
FANCD2	GATM			GAREM1	HIF1A	GPR132	DNAJC5	DCP1A					MLLT10				CDC42		ADAMTS18					ATXN2
FARP1	GATM			GARS	HIF1AN	GPR137	DNAJC6	DCP1A					LDB2				CPEB3		ADAMTS5					OLFM3
FARP1	GATM			GAS7	HIF1AN	GPR137	DNAJC6	DCP2					DYNC1LI2				SNRK		ARPP21					FAM13A
FARP1	GATM			GAS7	HINT1	GPR137	DNAJC6	DCTN1					EVI5				FNIP1		CAMSAP1					NPAS2
FARP1	GATM			GAS7	HIP1R	GPR137	DNAJC6	DCTN2					ABHD2				TGOLN2		ERC2					ZNF74
FARP1	GATS			GAS7	HIP1R	GPR137C	DNAJC6	DCTN3					ATP2B4				AP3M2		FAM60A					FGD4
FAS	GBF1			GAS7	HIP1R	GPR137C	DNAJC6	DCTN4					H2AFY				NUMB		HOXC8					SHISA3
FAS	GCN1			GATAD2B	HIP1R	GPR156	DNAJC6	DCTN4					KANSL2				TSPYL5		KBTBD2					SNTG2
FAS	GCNT4			GATM	HIPK1	GPR156	DNALI1	DCUN1D1					TRAPPC11				CRIM1		PDIA6					IQSEC2
FASLG	GCNT4			GATM	HIPK2	GPR157	DNER	DCUN1D2					CIRBP				LRRC55		PRKG1					NR2C2AP
FASLG	GCNT4			GATM	HIPK4	GPR26	DNER	DCUN1D3					CNIH4				CEMIP		RNF111					DPYD
FASLG	GCNT4			GATM	HIRA	GPR26	DNER	DCUN1D3					MTSS1				CHP1		SCN8A					ANKS1B
FASLG	GCNT4			GATM	HIRA	GPR61	DNM1L	DCUN1D4					DCTN5				KIAA0930		SOS2					ZC3HAV1L
FASLG	GCNT4			GATM	HIST1H2BJ	GPR63	DNM3	DCUN1D4					BCAT1				KIF1B		SUCO					ITSN2
FASLG	GDAP2			GATM	HIST3H2BB	GPR85	DNM3	DCUN1D4					ELMO2				SRGAP3		SYNE1					SRPK2
FASTK	GDAP2			GCNT4	HIST3H2BB	GPX3	DNM3	DCUN1D4					SLC38A1				ZBTB33		TCAIM					HSPA6
FAXC	GDF6			GCNT4	HIVEP2	GPX7	DNM3	DCUN1D4					RHOBTB3				RUNX1		TGFBR3					KDM6A
FAXC	GDF6			GCNT4	HIVEP3	GPX7	DNM3	DCUN1D4					SHTN1				EXOC5		TXNDC17					PCDHA1
FAXC	GDF6			GCNT4	HK2	GRAMD1B	DNM3	DCUN1D4					BLCAP				CCDC117		ZBTB43					PCDHA10
FBN1	GDF6			GCNT4	HKR1	GREB1	DNMBP	DCUN1D5					ZEB2				ARHGAP12		DYRK1A					PCDHA11
FBN1	GDF6			GCNT4	HKR1	GREB1	DNMT3A	DDAH1					ASAP1				ANO3		KCNQ5					PCDHA12
FBXL12	GDF6			GDAP2	HLCS	GREB1L	DNMT3B	DDB1					NEBL				ZBTB8A		ACOX1					PCDHA2
FBXL12	GDF6			GDAP2	HM13	GRHL2	DNMT3B	DDHD2					WDR82				KMT2D		ARCN1					PCDHA3
FBXL12	GDI2			GDF6	HMGB2	GRID2IP	DOCK1	DDI2					MEGF9				RAB11FIP1		EFNB1					PCDHA6
FBXL19	GDPD1			GDF6	HMOX1	GRID2IP	DOCK10	DDR2					PSMF1				MTF1		ZER1					PCDHA7
FBXL19	GDPD1			GDF6	HMX3	GRIK2	DOCK10	DDX18					PIGK				WNK3		PMP2					PCDHA8
FBXL19	GDPD1			GDF6	HNF1B	GRIK2	DOCK10	DDX18					H3F3B				MAP3K21		KY					PCDHA9
FBXL20	GEMIN7			GDF6	HNF1B	GRIK2	DOCK2	DDX19A					GOLGA8G				CDK14		MAP2K3					PCDHAC1
FBXO21	GEMIN7			GDF6	HNF1B	GRIK2	DOCK3	DDX19B					TIAM1				CCDC6		MRAS					PCDHAC2
FBXO22	GGA3			GDF6	HNF1B	GRIN2B	DOCK3	DDX3X					ELOVL6				PACS2		PIEZO1					BNIP3L
FBXO30	GGA3			GDF6	HNF1B	GRIN3A	DOCK3	DDX3X					YWHAH				SLC25A43		RNF24					PUS7L
FBXO30	GGA3			GDF6	HNF1B	GRIN3A	DOCK3	DDX3Y					NKX3-1				SLC12A6		SMAD5					DAB2
FBXO30	GGPS1			GDI2	HNF1B	GRIN3A	DOCK3	DDX3Y					RIT1				ZNF518B		TFAP4					AHCTF1
FBXO32	GGPS1			GDPD1	HNF1B	GRK3	DOCK3	DDX41					CA12				MIGA1		CLSPN					CRIPT
FBXO45	GHR			GDPD1	HNF4A	GRPEL2	DOCK4	DDX42					NXT2				ADAMTSL3		SYT4					PANK2
FBXW2	GHR			GDPD1	HNF4A	GRPEL2	DOCK4	DDX46					RBM5				IL17RD		CHEK1					CDC40
FBXW2	GHR			GEMIN7	HNRNPA1	GRPEL2	DOCK4	DDX5					OLA1				SYDE1		WASL					CSDE1
FBXW2	GHR			GEMIN7	HNRNPA1	GRPEL2	DOCK7	DDX52					NECAP1				PSMF1		BRPF3					NPM1
FBXW2	GHR			GGA3	HNRNPA1	GRPEL2	DOCK7	DECR1					MDM1				FAM189B		ADAMTSL3					RPL23AP82
FBXW2	GHRL			GGA3	HNRNPA1	GRPEL2	DOCK7	DEDD					SPEN				SIX4		AGAP3					RHOC
FEN1	GIPC1			GGA3	HNRNPA1	GRPEL2	DOCK7	DEDD					ELL2				PIK3R3		AMOTL1					RNFT1
FGD6	GIPC1			GGPS1	HNRNPA1	GRPEL2	DOCK8	DEF6					AQP3				DCUN1D4		CCDC28A					RBBP7
FGD6	GIPC1			GHR	HNRNPA1	GSG1L	DOK5	DENND1B					GMCL1				ADRA2A		CHRNE					NAA16
FGD6	GJA9			GHR	HNRNPA2B1	GTF2H1	DOK6	DENND4B					AKAP6				NHS		COL24A1					WNK3
FGF11	GJC1			GHR	HNRNPK	GTF2I	DOK6	DENND4C					MAP7				ZNF621		DACH1					MYCN
FGF11	GJC1			GHR	HOOK3	GTF2I	DOK6	DENND5A					SYNE1				KPNA6		DCAF5					ABCD2
FGF11	GJC1			GHR	HOXA10	GTF2I	DONSON	DENND5B					ADCY3				ARHGAP19		DSEL					RNF2
FGF11	GK5			GHRL	HOXC12	GTF2I	DONSON	DENND6A					ADCYAP1				NEO1		EIF4B					DAPL1
FGF11	GLIPR1			GIPC1	HOXC5	GTF2I	DOPEY2	DEPDC1					ADRA1D				PHF20		EPHA1					FAM182A
FGF11	GLIPR1L1			GIPC1	HOXD12	GTF3C1	DOT1L	DEPDC1B					AKIRIN1				EVI5		GLUD2					EPHA4
FGF5	GLO1			GIPC1	HOXD4	GTPBP8	DPH6	DEPTOR					AKT3				KLHL18		GNA13					GLYAT
FGF5	GLRA3			GJA9	HOXD8	GXYLT1	DPH6	DESI1					AP3M1				GJC1		GPC6					TRIM36
FGF5	GLRX			GJC1	HPS3	GXYLT1	DPH6	DESI1					APPL2				CASP2		HIGD1A					PTPDC1
FGF5	GLRX			GJC1	HRH1	GXYLT1	DPP10	DESI1					ARFGEF2				BNC2		KPNA4					DPY19L3
FGFRL1	GLS			GJC1	HRH1	GYG2	DPP4	DESI1					ARHGAP21				MTHFR		LRIG2					SCN3A
FIGN	GLUL			GJC1	HRK	GYG2	DPP4	DESI2					ARID5B				YTHDC1		LRRN3					PRRG1
FIGN	GMPPA			GK5	HS3ST3B1	HABP4	DPY19L3	DET1					ARL8B				REEP5		LTB					NUP35
FIGN	GNAL			GLIPR1	HS6ST1	HABP4	DPY19L4	DFFA					ASCL1				TAB3		MAPRE1					MED17
FIGN	GNAL			GLIPR1L1	HS6ST3	HABP4	DPY19L4	DGCR2					ATP2B1				SACM1L		MINK1					EGLN1
FIGN	GNAL			GLO1	HSD17B12	HAND1	DPY19L4	DGCR2					BLCAP				WNK1		MMD					BRMS1L
FIGN	GNG5			GLRA3	HSD17B4	HAND1	DPY19L4	DGKD					BMP6				C1orf21		NRARP					IPO7
FIGN	GNG5			GLRX	HSD17B4	HAND1	DRC1	DGKH					EMSY				ALG10B		PCBP4					MYEF2
FIGN	GNG5			GLRX	HSD17B6	HAND1	DRC1	DGKI					C16orf52				WDFY2		PDIK1L					TRIP10
FIGN	GNG5			GLS	HSF2	HAND1	DROSHA	DGKI					C1GALT1				EIF3A		RAD23B					MEX3D
FIGN	GNG5			GMPPA	HSFY1	HAND1	DSC2	DGKZ					C1QL3				MEGF10		RANBP3					ZBTB4
FIGNL2	GNG5			GNAL	HSFY1P1	HAND2	DSC2	DHH					MRGBP				PI4K2B		RLIM					SLMAP
FIGNL2	GNG5			GNAL	HSPA2	HAND2	DSE	DHRS7B					C21orf91				EFCAB14		SOWAHC					PPP6C
FIGNL2	GNPTAB			GNAL	HSPA8	HAS2	DSE	DHX30					CACNB1				ZCCHC2		SPRY4					FBXO39
FIGNL2	GNPTAB			GNAL	HSPB2-C11orf52	HAS2	DST	DHX33					CAMTA1				IVNS1ABP		SYDE1					MAP3K5
FKBP3	GNPTAB			GNAS	HSPB7	HAS2	DSTN	DHX33					CAST				SNURF		TAF15					ARL6IP6
FKRP	GNPTAB			GNG5	HSPBAP1	HAS2	DSTN	DHX35					CBX3				ATP1B3		TRIP10					PRRG4
FLAD1	GNPTAB			GNG5	HTR5A	HAS2	DSTN	DHX36					CCP110				ARHGEF9		TUBA1A					SYT17
FLAD1	GNPTAB			GNG5	HTRA1	HASPIN	DTD2	DHX38					CDCA7				TCF3		ZBTB10					FAM53A
FLII	GNRHR			GNG5	HTRA3	HASPIN	DTNA	DHX9					CDKN1C				WNT5A		ZHX1					LYST
FLNA	GNS			GNG5	HUNK	HASPIN	DTNA	DIAPH1					CDS2				AMOTL1		ZNF654					LAPTM4B
FMNL3	GNS			GNG5	HUS1	HBEGF	DTNA	DIAPH2					CFL2				PGRMC2		ZSWIM3					RRM1
FMO2	GNS			GNG5	HUWE1	HBP1	DTNA	DIAPH2					CKAP5				ANK1		ZNF652					ORAI1
FMO4	GNS			GNPTAB	HYAL1	HCFC2	DUSP16	DIAPH2					CLK1				RAB3IP		C16orf52					ATL3
FMO4	GNS			GNPTAB	IBA57	HCFC2	DUSP3	DIAPH2					CNKSR2				MAP3K9		CDKN2A					TNFSF11
FNDC3A	GOLGA4			GNPTAB	IBA57	HDLBP	DUSP5	DICER1					CNOT7				MYADM		IRF2BP1					SLC16A9
FNDC3A	GOLGA4			GNPTAB	IBA57	HDLBP	DUSP5	DICER1					COL24A1				TRIM33		SLC12A4					PLEKHG1
FNDC3A	GOLGA4			GNPTAB	ICA1L	HDX	DUSP5	DICER1					CREBRF				SLC2A13		SRRM3					TMEM255A
FNDC3A	GOLGA4			GNPTAB	ICA1L	HDX	DUSP5	DICER1					CRK				GABPA		SYTL2					MPZL2
FNDC3A	GOLGA4			GNRHR	ID4	HECTD2	DUSP5	DICER1					CTNNB1				NPTXR		CEP350					ZBTB37
FNDC3A	GOLGA6L9			GNS	IDS	HECTD2	DUSP5	DICER1					CTSV				CHD6		ERLIN2					ARHGEF10
FNDC3A	GOLGA7			GNS	IER5	HECTD2	DUSP5	DICER1					CXCL14				ZBTB10		FAM122A					ADGRD1
FNDC3A	GOLGA7			GNS	IFFO2	HECTD2	DUSP5P1	DICER1					DAZL				SPTY2D1		FCHSD2					XIRP2
FNDC3A	GOLGA7			GNS	IFFO2	HECTD4	DYNC2H1	DICER1					DCP1A				XPO7		FOSL1					SOD2
FNDC3A	GOLGA7			GNS	IFNG	HECTD4	DYNC2LI1	DICER1					DCUN1D1				VCPIP1		GAN					FBLN1
FNDC3B	GOLGA7			GOLGA4	IFNG	HECW1	DYNLL2	DICER1					DMD				EFNB1		HNRNPA1					CDC23
FNDC3B	GOLT1B			GOLGA4	IFNG	HELZ	DYRK1A	DICER1					DNAJB14				PRRX1		KIF16B					ARMT1
FNDC3B	GOLT1B			GOLGA4	IFNG	HELZ	DYRK1A	DICER1					DR1				FCHSD1		KIF1C					SNORD11
FNDC3B	GOLT1B			GOLGA4	IFNL1	HELZ	DYRK1A	DIEXF					EIF3J				NUP50		KLHL2					CLIP4
FNDC3B	GOLT1B			GOLGA4	IFNR	HERPUD1	DYRK1A	DIMT1					ENOSF1				MMP16		MEX3C					LRCH1
FNDC3B	GOLT1B			GOLGA6L9	IFRD1	HERPUD1	DYRK1A	DIO2					ETF1				DLG3		OCRL					JAZF1
FNDC3B	GOPC			GOLGA7	IFT172	HIC1	DYRK2	DIP2A					FAM155A				DIAPH1		AP1S3					SALL1
FNDC9	GORAB			GOLGA7	IGF1	HIC1	DYRK2	DIP2B					ATAD2B				RCOR3		PLAGL1					EFCAB5
FNIP1	GORAB			GOLGA7	IGF2BP1	HIC2	DYRK2	DIP2C					ACTL6A				TEX2		PPRC1					HAND2-AS1
FNIP1	GORASP2			GOLGA7	IGF2BP1	HIC2	DYRK2	DIS3L					ARL4A				RDH10		RGP1					YEATS4
FNIP1	GP5			GOLGA7	IGF2BP1	HIC2	DYSF	DISC1					BCL11B				SLC26A7		TRAK1					SKIDA1
FNIP1	GPAT3			GOLT1B	IGF2BP2-AS1	HIC2	DZIP1	DISP1					CBLL1				CD164		USP2					TPRG1L
FNIP1	GPAT3			GOLT1B	IGF2R	HIF1AN	DZIP3	DISP2					CNTN5				FAM133B		VPS37C					PURA
FNIP2	GPAT4			GOLT1B	IGFBP5	HIF1AN	DZIP3	DISP3					DPY19L2				TOX		ZNF367					MAPRE1
FOPNL	GPAT4			GOLT1B	IGFBP5	HIF1AN	E2F1	DKK1					FKBP1A				CTBP2		SHROOM4					EZH1
FOXK1	GPATCH3			GOLT1B	IGFBP5	HIF3A	E2F4	DKK1					FST				ADGRL3		ATG9A					KLHL20
FOXN3	GPATCH3			GOPC	IGFBP5	HIF3A	E2F6	DKK1					GABRB2				ZNRF1		SMPD1					ALG6
FOXN3	GPATCH3			GORAB	IGFN1	HIP1	E2F6	DLC1					HOXB4				MAPRE1		ASB1					RYBP
FOXN3	GPC4			GORASP2	IGSF1	HIP1	E2F8	DLEU7					ITGB1				USP14		DCP1A					ATG5
FOXN3	GPC4			GPAT3	IGSF6	HIPK1	E2F8	DLG1					KCTD8				HSPA4L		CASZ1					HYALP1
FOXP1	GPCPD1			GPAT3	IKZF2	HIPK2	EAF2	DLG2					LRP6				EDEM3		VPS33B					C2CD4A
FOXP1	GPCPD1			GPAT4	IKZF3	HIST1H2BD	EBF1	DLG3					MTSS1				MCMBP		ARHGAP35					SLC35F5
FOXP1	GPCPD1			GPAT4	IL10RB	HIST1H2BD	EBF1	DLG4					NPAS2				RYBP		MAPK3					SEPT2
FOXP2	GPCPD1			GPATCH3	IL10RB	HIST1H2BK	EBF1	DLG4					PAN3				MAN2A2		TLL1					DEFB106A
FOXP2	GPM6B			GPATCH3	IL17REL	HIST1H2BK	EBF1	DLG4					PCDHAC1				SCN3A		CYB561A3					LINC01559
FOXP2	GPN1			GPATCH3	IL17REL	HIST2H2BF	EBF2	DLG4					PFKM				ASIC1		ZXDC					FBXO21
FOXRED1	GPNMB			GPC4	IL18	HK2	EBF2	DLG5					POU4F2				RAPGEFL1		RET					PELO
FOXRED2	GPR132			GPCPD1	IL1A	HK2	EBF3	DLG5					PPM1B				FAM110B		CBFA2T3					HOXB13
FPR1	GPR137			GPCPD1	IL1A	HK2	EBF3	DLG5					PTPN12				TMED2		NEBL					MMP2
FRAS1	GPR137			GPCPD1	IL1A	HK2	EBF3	DLG5					RAB3GAP2				ARL8B		TASP1					RNF38
FRAS1	GPR137			GPCPD1	IL1A	HLA-C	EBF3	DLGAP1					RANBP9				FOXP1		SRPRA					KANSL1L
FRAS1	GPR137			GPI	IL1B	HLA-DMB	EBF3	DLGAP2					RASA1				DIAPH2		XPO7					TBC1D20
FRAS1	GPR137C			GPNMB	IL1R1	HLA-DQA1	EBF3	DLGAP2					SATB2				SORT1		FSTL4					STK38
FRAS1	GPR137C			GPR132	IL1R1	HLF	EBF3	DLGAP3					SKIDA1				CTNNBIP1		SLC7A1					TANC2
FRAS1	GPR156			GPR137	IL1R1	HLF	EBF3	DLL1					SMARCD2				ARRDC3		TRPC1					ARHGEF3
FRAS1	GPR156			GPR137	IL1R1	HLF	ECH1	DLL1					SON				PLPBP		MAPK8IP2					AP4S1
FREM2	GPR156			GPR137	IL21R	HMGA1	ECHDC1	DLL1					SREK1				SLC23A2		DZIP1					ENSA
FRMD4B	GPR157			GPR137	IL21R	HMGA1	ECT2	DLL1					STAG2				STAC2		MYLK3					MRGPRX3
FRMD4B	GPR26			GPR137C	IL2RB	HMGA1	EDARADD	DLL1					SUZ12				ADGRL1		NOTCH2					FASLG
FRMD4B	GPR26			GPR137C	IL4	HMGA1	EDEM2	DLL1					TMEM39B				ONECUT2		SORT1					CORO2B
FRMD4B	GPR61			GPR156	IMP3	HMGA1	EDNRA	DLL1					TPD52L2				MYO5A		UBE4A					EIF4G3
FRMD4B	GPR63			GPR156	IMP4	HMGA1	EDNRA	DLL4					TWF1				CACUL1		LIPE					ABCA10
FRMD5	GPX7			GPR156	IMPDH1	HMGA2	EDNRB	DLL4					XPO7				PITPNA		CALM1					TMEM132A
FRMPD4	GRAMD1B			GPR157	INAVA	HMGA2	EDNRB	DLX1					YWHAQ				ZNF112		RAB11FIP1					CHD9
FRS2	GREB1			GPR26	ING1	HMGA2	EDNRB	DLX5					ZNF281				ZFP91-CNTF		HOXD1					BAMBI
FRS2	GREB1			GPR61	ING5	HMGA2	EEA1	DLX6					SYT4				MED13		ABCG4					SLAIN2
FSD2	GREB1L			GPR63	INMT	HMGA2	EEA1	DLX6					TAF5				PTPRE		FKBP1A					KRT76
FSTL1	GRHL2			GPR88	INO80C	HMGA2	EEA1	DMAP1					TBP				THOC2		PTPRJ					PAPSS2
FSTL4	GRID2IP			GPS1	INPP4A	HMGA2	EED	DMD					TCF20				ARCN1		RUNX1					NPLOC4
FTO	GRID2IP			GPX7	INSIG1	HMGA2	EED	DMD					TCF4				GORASP2		CCNYL1					NPHP3
FUT10	GRID2IP			GPX7	INSIG1	HMGA2	EEF1A1	DMD					TIAM1				SESN1		EPB41L1					TM2D2
FUT10	GRIK2			GRAMD1B	INSIG1	HMGA2	EEF1AKMT2	DMGDH					TLE4				SUV39H1		KIF5A					RD3
FUT11	GRIK2			GREB1	INSIG1	HMGA2	EEF1B2	DMPK					TMEM128				ATG9A		ACTR2					OLIG1
FUT8	GRIK2			GREB1	INSIG1	HMGA2	EFCAB11	DMPK					TMEM136				GIT2		KPNA4					ASPH
FXN	GRIK2			GREB1L	INSIG1	HMGA2	EFCAB7	DMPK					TMEM64				ASH1L		CBX2					USP32
FXN	GRIK2			GRHL2	INSIG1	HMGA2	EFEMP1	DMPK					TMEM9B				PISD		ZYX					PPP6R3
FXR2	GRIN2B			GRID2IP	INSIG1	HMGB1	EFEMP2	DMPK					TNFRSF21				GLCCI1		RAF1					NDUFB5
FZD3	GRIN3A			GRID2IP	INSIG1	HNRNPA1	EFHC2	DMPK					TPD52				TNRC6A		CTDSPL					PRR15
FZD3	GRIN3A			GRID2IP	INSIG1	HNRNPC	EFHC2	DMPK					TRAP1				NFYB		SMAD7					SYT10
FZD4	GRIN3A			GRIK2	INSIG1	HNRNPDL	EFNA3	DMPK					TRIM24				NRP2		SRSF11					IFT88
FZD4	GRK3			GRIK2	INSR	HNRNPUL1	EFNA5	DMTF1					TSHZ3				ABCG4		TGFBR3					CNOT4
FZD4	GRPEL2			GRIK2	INSR	HOMEZ	EFNB2	DMTF1					TSPAN12				SYPL2		CX3CL1					TRIM22
[truncated: 8,417 more rows]

## Sheet: Hoja2
Target mRNAs were identifed using miRTargetLink 2.0 database.
